# Supplementary material for: Health system cost of breast cancer treatment in Addis Ababa, Ethiopia
Source: PLoS One. 2022 Oct 6;17(10):e0275171. doi: 10.1371/journal.pone.0275171 (PMC9536570; doi:10.1371/journal.pone.0275171)
Supplement: S1 File — (XLSX) [file pone.0275171.s001.xlsx]

## Sheet: Estimated cost of BC treatment 
	Consultation service							Laboratory service								Pathology service							Ultrasound service							X-Ray service							CT Scan service							Anesthesia and Surgery service
	BC stage	No. of patients	Chemotherapy cycle taken	Consultation service Frequency	Unit cost	Total cost		BC stage	No. of patients	Chemotherapy cycle taken	Type of laboratory service	Laboratroy service frequency	Unit cost	Total cost		BC stage	No. of patients	Chemotherapy cycle taken	Pathology service frequency	Unit cost	Total cost		BC stage	No. of patients	Chemotherapy cycle taken	Ultrasound service frequency	Unit cost	Total cost		BC stage	No. of patients	Chemotherapy cycle taken	X-Ray service frequency	Unit cost	Total cost		BC stage	No. of patients	Chemotherapy cycle taken	CT Scan service frequency	Unit cost	Total cost		BC stage	No. of patients	Chemotherapy cycle taken	Type of service	Service frequency	Unit cost
	1	3	8	60	802.256	6016.92		1	3	8	CBC	41	863.147	4423.63		1	3	8	3	506.085	1518.25		1	3	8	8	87.4253	699.403		1	3	8	10	49.5788	495.788		2	1	8	2	1327.87	2655.74		1	2	8	Anesthesia	2	2331.06
	Total for BC stage I	3		60		6016.92			1	8	RFT	10	726.274	907.842		Total for stage I	3		3		1518.25		Total for stage I	3		8		699.403		Total for stage I	3		10		495.788		Total for stage II	1		2		2655.74					Surgery	2	1479.29
	2	4	6	87	615.379	8922.99			2	8	LFT	11	726.274	998.626		2	4	6	4	506.085	2024.34		2	4	6	12	87.4253	1049.1		2	4	6	6	49.5788	297.473		3	3	6	4	1327.87	5311.47		Total for stage I	2			4
		1	7	34	722.338	3508.5			2	8	OFT	20	726.274	1815.68			1	7	4	506.085	2024.34			1	7	5	87.4253	437.127			1	7	1	49.5788	49.5788			3	8	4	1327.87	5311.47		2	3	6	Anesthesia	3	2331.06
		7	8	190	802.256	19053.6		Total for BC stage I	3			82		8145.78			7	8	9	506.085	4554.76			7	8	34	87.4253	2972.46			7	8	14	49.5788	694.103		Total for stage III	6		8		10622.9					Surgery	3	1479.29
	Total for BC stage II	12		311		31485.1		2	4	6	CBC	39	848.245	5513.59		Total for stage II	12		17		8603.44		Total for stage II	12		51		4458.69		Total for stage II	12		21		1041.15		No stage	1	7	2	1327.87	2655.74			Sub-Total
	3	6	6	138	615.379	14153.7			4	6	RFT	23	745.377	2857.28		3	6	6	7	506.085	3542.59		3	6	6	13	87.4253	1136.53		3	6	6	5	49.5788	247.894		Total for no stage	1		2		2655.74			1	7	Anesthesia	1	2331.06
		6	7	92	722.338	9493.58			4	6	LFT	21	745.377	2608.82			6	7	6	506.085	3036.51			6	7	10	87.4253	874.253			6	7	2	49.5788	99.1576		Total for stage I-III and no stage	9		14		15934.4					Surgery	1	1479.29
		17	8	300	802.256	30084.6			2	6	OFT	17	745.377	2111.9			17	8	17	506.085	8603.44			17	8	46	87.4253	4021.57			17	8	32	49.5788	1586.52		4	6	6	14	1327.87	18590.2			Sub-Total
	Total for BC stage III	29		530		53731.9			Sub-Total			100		13091.6		Total for stage III	29		30		15182.5		Total for stage III	29		69		6032.35		Total for stage III	29		39		1933.57			1	7	1	1327.87	1327.87			4	8	Anesthesia	4	2331.06
	No Stage mentioned	2	7	56	722.338	5778.7			1	7	CBC	11	1039.18	1633		No stage	2	7	2	506.085	1012.17		No stage	2	7	5	87.4253	437.127		No stage	2	7	2	49.5788	99.1576		Total for stage IV	7		15		19918					Surgery	4	1479.29
		1	8	8	802.256	802.256			1	7	OFT	7	919.309	919.309			1	8	1	506.085	506.085			1	8	1	87.4253	87.4253			1	8	1	49.5788	49.5788		Grand Total	16		29		35852.4			Sub-Total
	Total for BC no stage	3		64		6580.96			Sub-Total			18		2552.31		Total for no stage	3		3		1518.25		Total for no stage	3		6		524.552		Total for no stage	3		3		148.736									Total for stage II	8			8
	Total for BC stage I-III and no stage	47		965		97814.8			7	8	CBC	79	863.147	8523.57		Total for stage I-III and no stage	47		53		26822.5		Total for stage I-III and no stage	47		134		11715		Total for stage I-III and no stage	47		73		3619.25									3	6	6	Anesthesia	4	2331.06
	4	6	6	124	615.379	12717.8			6	8	RFT	28	726.274	2541.96		4	6	6	8	506.085	4048.68		4	6	6	10	87.4253	874.253		4	6	6	8	49.5788	396.63												Surgery	4	1479.29
		1	7	13	722.338	1341.48			6	8	LFT	31	726.274	2814.31			1	7	2	506.085	1012.17			1	7	1	87.4253	87.4253			1	7	1	49.5788	49.5788										Sub-Total
		1	8	15	802.256	1504.23			6	8	OFT	31	726.274	2814.31			1	8	1	506.085	506.085			1	8	2	87.4253	174.851			1	8	1	49.5788	49.5788										6	7	Anesthesia	1	2331.06
	Total	8		152		15563.5			Sub-Total			169		16694.2		Total for stage IV	8		11		5566.93		Total for stage IV	8		13		1136.53		Total for stage IV	8		10		495.788												Surgery	1	1479.29
	Grand Total	55		1117		113378		Total for BC stage II	12			369		32338		Grand Total	55		64		32389.4		Grand Total	55		147		12851.5		Grand Total	55		83		4115.04										Sub-Total
								3	6	6	CBC	51	848.245	7210.08																															17	8	Anesthesia	5	2331.06
									5	6	RFT	19	745.377	2360.36																																	Surgery	5	1479.29
									6	6	LFT	19	745.377	2360.36																															Sub-Total
									5	6	OFT	21	745.377	2608.82																														Total for stage III	29			10
									Sub-Total			110		14539.6																														No stage	2	7	Anesthesia	1	2331.06
									6	7	CBC	34	1039.18	5047.44																																	Surgery	1	1479.29
									2	7	RFT	6	919.309	787.979																															1	8	Anesthesia	0	2331.06
									1	7	LFT	1	919.309	131.33																																	Surgery	0	1479.29
									5	7	OFT	24	919.309	3151.92																														Total for no stage	3			1
									Sub-Total			65		9118.67																														Total for stage I-III and no stage	42
									17	8	CBC	132	863.147	14241.9																														4	2	6	Anesthesia	1	2331.06
									15	8	RFT	81	726.274	7353.52																																	Surgery	1	1479.29
									15	8	LFT	75	726.274	6808.82																															1	7	Anesthesia	0	2331.06
									11	8	OFT	47	726.274	4266.86																																	Surgery	0	1479.29
									Sub-Total			335		32671.1																														Total for stage IV	3			1
								Total for stage III	29			510		56329.4																														Grand Total	45
								No stage	2	7	CBC	23	1039.18	3414.45
									2	7	RFT	10	919.309	1313.3
									2	7	LFT	10	919.309	1313.3
									2	7	OFT	5	919.309	656.649
									Sub-Total for No stage			48		6697.69
									1	8	CBC	1	863.147	107.893			1129.57
									1	8	RFT	1	726.274	90.7842			141.196
									1	8	LFT	1	726.274	90.7842		162.375
									1	8	OFT	1	726.274	90.7842		141.196
									Sub-Total for No stage			4
								Total for BC no stage	3			52		6697.69
								Total for BC stage I-III and no stage	47			1013		103511
								4	6	6	CBC	38	848.245	5372.22
									5	6	RFT	23	745.377	2857.28
									5	6	LFT	20	745.377	2484.59
									4	6	OFT	16	745.377	1987.67
									Sub-Total			97		12701.8
									1	7	CBC	3	1039.18	445.363
									1	7	RFT	1	919.309	131.33
									1	7	LFT	1	919.309	131.33
									Sub-Total			5		708.022
									1	8	CBC	7	863.147	755.253
									1	8	OFT	6	726.274	544.705
									Sub-Total			13		1299.96
								Total for stage IV	8			115		14709.7
								Grand Total for stage I to IV and no stage	55			1128		118221
[truncated: 80 more columns]
