# Supplementary material for: Health system cost of breast cancer treatment in Addis Ababa, Ethiopia
Source: PLoS One. 2022 Oct 6;17(10):e0275171. doi: 10.1371/journal.pone.0275171 (PMC9536570; doi:10.1371/journal.pone.0275171)
Supplement: S2 File — (XLSX) [file pone.0275171.s002.xlsx]

## Sheet: Consultationl-examination-TASH
Section 1: Materials required/used to provide anesthesia service for breast cancer patient									Section 2: Health and non-health professionals who are involved in Anesthesia service for breast cancer patient									Section 3: Medical equipment/machines required/used to provide Anesthesia service for breast cancer patient											Section 4: Other office equipment/machines required/used to provide Anesthesia service for breast cancer patient in operating room											Section 5: Other office furniture required/used to provide Anesthesia service for breast cancer patient in operating room
Name of Hospital: TASH									Name of Hospital: TASH									Name of Hospital: TASH											Name of Hospital: TASH											Name of Hospital: TASH
Type of activity: Consultation\Examination									Type of activity: Consultation\Examination									Type of activity: Consultation\Examination											Type of activity: Consultation\Examination											Type of activity: Consultation\Examination
Sr. no	Type of materials required/used	Measurment	Qty	Unit Cost	Total Cost	Remark			Sr. No	Type of health professionals and non-health professional	Educational status	Time (minutes) spent per patient	Monthly salary	Salary paid for this activity	Remark			Sr. No	Type of medical equipment/machine	Model	Measurement	Qty	Purchase date or years of service	Cost of machine	Annual Depreciation	Cost per treatment	Remark		Sr. No	Type of office equipment/machine	Model	Measurement	Qty	Purchase date or years of service	Cost of machine	Annual Depreciation	Cost per treatment	Remark		Sr. No	Type of office furniture	Model	Measurement	Qty	Purchase date or years of service	Cost of machine	Annual Depreciation	Cost per treatment	Remark
1	Patient card	Each	1	3	3	Data from Administration Department			1	GP	MD	25	11704	29.1144	Daily working hours=8 hours Weekly working days= 5 days Monthly working days= 20.9375 days Annual working days=251.25 days Thus, 8 hrs/day X 20.9375 days=167.5 hrsX60 minutes=10050 minutes. This means every professional will work at most 10050 minutes or 167.5 hours per month. As the patient will be appeared 8 times for consultation, the time required is multiplied by 8.			1	stetscope	Not known	Each	1	On using	140	140	1.91215	The cost per patient is negligable			Total										1	Examination table				Old
2	Pen	Each	54	0.6	32.4	Data from Administration Department. 10 wThe physcians responded that they use one pen for one weeks (10 working days) as they serve at about 10-15 patients/day which is 50-75 patients will be served by one pen. Based on this description it is assumed that one pen can be used to serve on average (50+75)/2=63 patinets. Physcian, nurses, card keeper and cashier will use pen. So, the price of pen pe…			2	Triage nurse	BSC	15	6498.7	9.69955				2	Face masc		Each	1		0.8204	0	0	TASH PharmacyStore													2	Chair for GP and others			6	Old
3	Glove	pair	18	6.358	114.444	TASH Pharmacy Store			3	Cashier	BSc	90	2600	23.2836				3	BP cuff		Each	1	On using	2200	1100	7.51201	Assuming one IV stand serve only two years													3	Chairs for attendants			1	Old
4	Presciption papers	leaf	27	0.1	2.7	Data from Administration Department			4	Nurse who check vital signs	BSc	135	6498.7	87.296				4	Pulse ox meter			1	On using	1200	600	4.09746	The cost per patient is negligable. The cost per patient is negligable														Total
	Total for 8 cycle				152.544				5	Nurse who work with GP	Diploma	30	6498.7	19.3991												13.5216
Sr. no	Type of materials required/used	Measurment	Qty	Unit Cost	Total Cost	Remark			6	Card keeper	10+3	90	2872	25.7194																													Examination Table	10000
1	Patient card	Each	1	3	3	Data from Administration Department			7	Cleaner	8th complete	90	1586	14.203
2	Pen	Each	48	0.6	28.8	Data from Administration Department. 10 wThe physcians responded that they use one pen for one weeks (10 working days) as they serve at about 10-15 patients/day which is 50-75 patients will be served by one pen. Based on this description it is assumed that one pen can be used to serve on average (50+75)/2=63 patinets. Physcian, nurses, card keeper and cashier will use pen. So, the price of pen pe…			8	Oncologist for histology & Physical Examination, Investigation and Pain management	MD+	240	11704	279.499
3	Glove	pair	16	6.358	101.728	TASH Pharmacy Store			9	Nurse who work with Oncologist	BSc	240	6498.7	155.193							For 8 Cycle		For 7 Cycle		For 6 Cycle
4	Presciption papers	leaf	24	0.1	2.4	Data from Administration Department			10	Guard	8th complete	90	3266.25	29.25							Medical equpment	10000	Medical equpment	10000	Medical equpment	10000																	Chair for GP and others	8000
	Total for 7 cycle				135.928					Total	For 8 cycle			672.656							Annual Depreciation	1000	Annual Depreciation	1000	Annual Depreciation	1000							For 8 cycle		For 7 cycle		For 6 cycle						Chairs for attendants	2000
Sr. no	Type of materials required/used	Measurment	Qty	Unit Cost	Total Cost	Remark				Type of health professionals and non-health professional	Educational status	Time (minutes) spent per patient	Monthly salary	Salary paid for this activity							Depreciation/hour	0.0995025	Depreciation/hour	0.0995025	Depreciation/hour	0.0995025							Office Equipment	50000	Office Equipment	50000	Office Equipment	50000					Total	20000
1	Patient card	Each	1	3	3		:		1	GP	MD	25	11704	29.1144	Daily working hours=8 hours Weekly working days= 5 days Monthly working days= 20.9375 days Annual working days=251.25 days Thus, 8 hrs/day X 20.9375 days=167.5 hrsX60 minutes=10050 minutes. This means every professional will work at most 10050 minutes or 167.5 hours per month. As the patient will be appeared 7 times for consultation, the time required is multiplied by 7.						Total depreciation	23.8806	Total depreciation	20.8955	Total depreciation	17.9104							annual Depreciation	10000	annual Depreciation	10000	annual Depreciation	10000					Annual Depreciation	4000
2	Pen	Each	42	0.6	25.2				2	Triage nurse	BSC	15	6498.7	9.69955																			Depreciation/hour	0.995025	Depreciation/hour	0.995025	Depreciation/hour	0.995025					Depreciation/hour	0.39801
3	Glove	pair	14	6.358	89.012				3	Cashier	BSc	80	2600	20.6965																			Total depreciation	238.806	Total depreciation	208.955	Total depreciation	179.104					Total depreciation for the year	9.95025
4	Presciption papers	leaf	21	0.1	2.1				4	Nurse who check vital signs	BSc	120	6498.7	77.5964
	Total for 6 cycle				119.312				5	Nurse who work with GP	Diploma	30	6498.7	19.3991
									6	Card keeper	10+3	80	2872	22.8617
									7	Cleaner	8th complete	80	1586	12.6249
									8	Oncologist for histology & Physical Examination, Investigation and Pain management	MD+	210	11704	244.561
									9	Nurse who work with Oncologist	BSc	210	6498.7	135.794
									10	Guard	8th complete	80	3266.25	26
										Total	For 7 cycle			598.348
										GP	MD	25	11704	29.1144	Daily working hours=8 hours Weekly working days= 5 days Monthly working days= 20.9375 days Annual working days=251.25 days Thus, 8 hrs/day X 20.9375 days=167.5 hrsX60 minutes=10050 minutes. This means every professional will work at most 10050 minutes or 167.5 hours per month. As the patient will be appeared 6 times for consultation, the time required is multiplied by 6.
										Triage nurse	BSC	15	6498.7	9.69955
										Cashier	BSc	70	2600	18.1095
										Nurse who check vital signs	BSc	105	6498.7	67.8969
										Nurse who work with GP	Diploma	30	6498.7	19.3991
										Card keeper	10+3	70	2872	20.004
										Cleaner	8th complete	70	1586	11.0468
										Guard	8th complete	180	11704	209.624
										Oncologist for histology & Physical Examination, Investigation and Pain management	MD+	180	6498.7	116.395
										Nurse who work with Oncologist	BSc	70	3266.25	22.75
										Total	For 6 cycle			524.039
	Summary of cost of Consultation\Examination	For 8 cycle	Depreciations	Total Cost including depreciation for 8 cycle	For 7 cycle	Depreciations	Total Cost including depreciation for 7 cycle	For 6 cycle	Depreciations	Total Cost including depreciation for 6 cycle
	Consumable materials	152.544		152.544	135.928		135.928	119.312		119.312
	Human resource	672.656		672.656	598.348		598.348	524.039		524.039
	Medical equipment/machine/Furniture	13.5216	23.8806	37.4022	20.8955	20.8955	41.791	0	17.9104	17.9104
	Non-Medical equipment/machine/Furniture	0	248.756	248.756	0	218.905	218.905	0	189.055	189.055
	Cost of building	0	740.299	740.299	0	647.761	647.761	0	555.224	555.224
	Overhead cost (10%)	83.8722	101.294	185.166	75.5171	88.7562	164.273	64.3351	76.2189	140.554
	Total	922.594	1114.23	2036.82	830.688	976.318	1807.01	707.686	838.408	1546.09

## Sheet: Laboratory-TASH
Section 1: Materials required/used to provide anesthesia service for breast cancer patient										Section 2: Health and non-health professionals who are involved in Anesthesia service for breast cancer patient												Section 3: Medical equipment/machines required/used to provide Anesthesia service for breast cancer patient										Section 4: Other office equipment/machines required/used to provide Anesthesia service for breast cancer patient in operating room										Section 5: Other office furniture required/used to provide Anesthesia service for breast cancer patient in operating room
Name of Hospital: TASH										Name of Hospital: TASH						Name of Hospital: SPHMMC						Name of Hospital: TASH										Name of Hospital: TASH										Name of Hospital: TASH
Type of activity: Laboratory										Type of activity: Laboratory						Type of activity:Laboratory						Type of activity: Laboratory										Type of activity: Laboratory										Type of activity: Laboratory
Sr. no	Type of resoueces required/used	Measurment	Qty	Unit Cost	Total Cost	Remark				Sr. No	Type of health professionals and non-health professional	Educational status	Time spent per patient	Monthly salary	Salary paid for this activity	Remark	for 6 cycle		For 7 cycle			Sr. No	Type of medical equipment/machine	Model	Qty	Purchase date or years of service	Cost of machine	Annual Depreciation	Cost per treatment	Remark		Sr. No	Type of other office equipment/machine	Model	Qty	Purchase date or years of service	Cost of machine	Annual Depreciation	Cost per treatment	Remark		Sr. No	Type of office furniture	Model	Qty	Purchase date or years of service	Cost of machine	Annual Depreciation	Cost per treatment
	Type of diagnosis: Complete blood count (CBC)				For 8 cycle	For 7 cycle	For 6 cycle				Type of diagnosis: Complete blood count (CBC)				For 8 cycle							1	Sysmex									1	Desk top Computer	HPL 706	8	Old						1	Fixed lab set up	NA		Old
1	Cell Pack 20 lt for 450 samples unit cost Birr 2035	ml	44.4444	0.10175	36.1778	31.6556	27.1333			1	Cashier	Diploma	40	2600	10.3483	8 Daily working hours=8 hours Weekly working days= 5 days Monthly working days= 20.9375 days Annual working days=251.25 days Thus, 8 hrs/day X 20.9375 days=167.5 hrsX60 minutes=10050 minutes. This means every professional will work at most 10050 minutes or 167.5 hours per month. As the patients will be prescribed to do lab test for 8 times until she said to be completed her treatment, the time is…	30	7.76119	35	9.05473		2	Leica Microscope									2	Result printer	M607	2	Old						2	Wood cupboard	NA		Old
2	Stromatolyzer 1 lit for 450 samples unit cost Birr 2502	ml	2.22222	2.502	44.48	38.92	33.36			2	Data encoder	BSC	16	2581.8	4.11033		12	3.08275	14	3.59654		3	Universla Centrifuge									3	Heavy duty printer			Old						3	Cupboard	NA		Old
3	Slide 50 pc/pack unit cost Birr 85	pcs	1	1.6096	12.8768	11.2672	9.6576			3	Phlomotbist	Diploma in Lab.	16	3479.67	5.53977		12	4.15483	14	4.8473		4	Shaker									4	UPS	Smart-1500	8	Old						4	Lab chairs	NA		Old
4	Cover slide 100 pc/pack unit cost Birr 8.80	pcs	1	0.8048	6.4384	5.6336	4.8288			4	Runner	10+2	80	1534.5	12.2149		60	9.16119	70	10.6881		5	Biohazared									5	Bar code printer	GC 420+		Old						5	Sample rack	NA		Old
5	EDTA tube 100 pc/pack unit cost Birr 142.45	pcs	1	1.857	14.856	12.999	11.142			5	Lab Technitian-Labler	BSC	16	7058.67	11.2377		12	8.42826	14	9.83297		6	Tornkeat										Total						0				Total						0
6	SS tube 100 pc/pack unit cost Birr 253	pcs	1	2.65	21.2	18.55	15.9			6	Lab Technitian-result issuer	BSC	40	7058.67	28.0942		30	21.0706	35	24.5824		7	Cobas integra 400 Plus	400 Plus	1	Not known	14500	Not known		https://www.blockscientificstore.com/Roche-Integra-400-Plus-p/roche-integra-400-plus.htm
7	Disposable glove 100 pc/pack unit cost Birr 122.03	pair	1	8.553	68.424	59.871	51.318			7	Data encoder-result issuer	BSC	8	7058.67	5.61884		6	4.21413	7	4.91648		8	Cobas e 411																						For 8 cycle	For 7 cycle	For 6 cycle
8	Syringe 5cc with needle 50 pc/pack unit cost 104.50	pcs	1	1.299	10.392	9.093	7.794			8	Lab store	Bsc	40	7058.67	28.0942		30	21.0706	35	24.5824		9	Refrigerator medium size										For 8 cycle		For 7 cycle		For 6 cycle							Total cost of fixed assets	200000	200000	200000
9	Bluetip 500 pc/pack unit cost	pcs	1	0.459	3.672	3.213	2.754			9	Lab Head	Msc	24	89379	213.442		18	160.082	21	186.762		10	Micro Pipet 20-200 Nl										Office Equipment	50000	Office Equipment	50000	Office Equipment	50000						Annual Depreciation	20000	20000	20000
	Sub-Total				218.517	191.202	163.888				Sub-Total				318.701			239.025		278.863		11	Micro Pipet 200-1000 Nl										annual Depreciation	10000	annual Depreciation	10000	annual Depreciation	10000						Depreciation/minute	1.99005	1.99005	1.99005
	Type of diagnosis: Liver Function Test (LFT), Organ functional test (LFT) and Renal Functional Test (RFT)										Type of diagnosis: OFT, LFT and Others				For 8 cycle								Total						0				Depreciation/hour	0.995025	Depreciation/hour	0.995025	Depreciation/hour	0.995025						Total depreciation	79.602	69.6517	59.7015
1	ALP for 250 samples	pc	1	0.82712	6.61696	5.78984	4.96272			1	Cashier	Diploma	40	2600	10.3483	8 Daily working hours=8 hours Weekly working days= 5 days Monthly working days= 20.9375 days Annual working days=251.25 days Thus, 8 hrs/day X 20.9375 days=167.5 hrsX60 minutes=10050 minutes. This means every professional will work at most 10050 minutes or 167.5 hours per month. As the patients will be prescribed to do lab test for 8 times until she said to be completed her treatment, the time is…	30	7.76119	35	9.05473													Total depreciation	39.801	Total depreciation	34.8259	Total depreciation	29.8507
2	AST for 300 samples	pc	1	0.628333	5.02667	4.39833	3.77			2	Data encoder	BSC	16	2581.8	4.11033		12	3.08275	14	3.59654				For 8 cycle	For 7 cycle	For 6 cycle
3	ALT for 440 samples	pc	1	0.552205	4.41764	3.86543	3.31323			3	Phlomotbist	Diploma in Lab.	16	3479.67	5.53977		12	4.15483	14	4.8473			Total cost of fixed asset	600000	600000	600000
4	Direct Bilurbin 50 Sample	pc	1	1.164	9.312	8.148	6.984			4	Runner	10+2	80	1534.5	12.2149		60	9.16119	70	10.6881			Annual Depreciation	60000	60000	60000
5	Total Bilurbin 50 Sample	pc	1	4.59	36.72	32.13	27.54			5	Lab Technitian-Labler	BSC	16	7058.67	11.2377		12	8.42826	14	9.83297			Depreciation/minute	5.97015	5.97015	5.97015
	Sub-Total				62.0933	54.3316	46.5699			6	Lab Technitian-result issuer	BSC	40	7058.67	28.0942		30	21.0706	35	24.5824			Total depreciation	716.418	626.866	537.313
	Cancer marker									7	Data encoder	BSC	8	7058.67	5.61884		6	4.21413	7	4.91648
	AFB (M 6.5 ml, R1 10ml, R2 10ml) for 100 samples	ml	0.265							8	Lab store	Bsc	40	7058.67	28.0942		30	21.0706	35	24.5824
	HCG + b (M 6.5 ml, R1 9ml, R2 10ml) for 100 samples	ml	0.255	3.84314	0.98	7.84	7.84			9	Lab Head	Msc	24	89379	213.442		18	160.082	21	186.762
	Total PSA (m 6.5ml, R1 10ml, R2 10ml) for 100 samples	ml	0.265								Sub-Total				318.701			239.025		278.863
	CA 12511 (M 6.5 ml, R1 9ml, r2 9ml) for 100 samples	ml	0.245								Cancer marker				For 8 cycle
	CEA (M 8ml, R1 10ml, R2 8ml) for 100 samples	ml	0.26							1	Cashier	Diploma	5	2600	1.29353	8 Daily working hours=8 hours Weekly working days= 5 days Monthly working days= 20.9375 days Annual working days=251.25 days Thus, 8 hrs/day X 20.9375 days=167.5 hrsX60 minutes=10050 minutes. This means every professional will work at most 10050 minutes or 167.5 hours per month. As the patients will be prescribed to do lab test for 8 times until she said to be completed her treatment, the time is…	30	7.76119	35	9.05473
	Sub-Total				0.98					2	Data encoder	BSC	2	2581.8	0.513791		12	3.08275	14	3.59654
	Total				281.59	253.374	218.298			3	Phlomotbist	Diploma in Lab.	2	3479.67	0.692471		12	4.15483	14	4.8473
										4	Runner	10+2	10	1534.5	1.52687		60	9.16119	70	10.6881
										5	Lab Technitian-Labler	BSC	2	7058.67	1.40471		12	8.42826	14	9.83297
										6	Lab Technitian-result issuer	BSC	5	7058.67	3.51177		30	21.0706	35	24.5824
										7	Data encoder	BSC	1	7058.67	0.702355		6	4.21413	7	4.91648
										8	Lab store	Bsc	5	7058.67	3.51177		30	21.0706	35	24.5824
										9	Lab Head	Msc	3	89379	26.6803		18	160.082	21	186.762
											Sub-Total				39.8376			239.025		278.863
											Total				677.239			717.076		836.589
										29.54
										177.24
										717.06
	Summary of cost of Laboratory	For 8 cycle	Depreciations	Total Cost including depreciation for 8 cycle	For 7 cycle	Depreciations	Total Cost including depreciation for7 cycle	For 6 cycle	Depreciations	Total Cost including depreciation for6 cycle
	Consumable materials	281.59		281.59	253.374		253.374	218.298		218.298
	Human resource	677.239		677.239	836.589		836.589	717.076		717.076
	Medical equipment/machine/Furniture	0	716.418	716.418	0	626.866	626.866	0	537.313	537.313
	Non-Medical equipment/machine/Furniture	0	119.403	119.403	0	104.478	104.478	0	89.5522	89.5522
	Cost of building	0	654.726	654.726	572.886	572.886	1145.77	0	491.045	491.045
	Overhead costs	95.8829	149.055	244.938	166.285	130.423	296.708	93.5374	111.791	205.328
	Total	1054.71	1639.6	2694.31	1829.13	1434.65	3263.79	1028.91	1229.7	2258.61
[truncated: 9 more columns]

## Sheet: Pathology-TASH
Section 1: Materials required/used to provide anesthesia service for breast cancer patient								Section 2: Health and non-health professionals who are involved in Anesthesia service for breast cancer patient									Section 3: Medical equipment/machines required/used to provide Anesthesia service for breast cancer patient										Section 4: Other office equipment/machines required/used to provide Anesthesia service for breast cancer patient in operating room										Section 5: Other office furniture required/used to provide Anesthesia service for breast cancer patient in operating room										Section 6: Room and office building used to provide Anesthesia service
Name of Hospital: TASH								Name of Hospital: TASH									Name of Hospital: TASH										Name of Hospital: TASH										Name of Hospital: TASH										Name of Hospital: TASH
Type of activity: Pathology								Type of activity: Pathology									Type of activity: Pathology										Type of activity: Pathology										Type of activity: Pathology										Type of activity: Pathology
Sr. no	Type of resoueces required/used	Measurment	Qty	Unit Cost	Total Cost	Remark		Sr. No	Type of health professionals and non-health professional	Educational status	Time spent in minutes per patient	Monthly salary	Salary paid for this activity	Remark			Sr. No	Type of medical equipment/machine	Model	Qty	Purchase date or years of service	Cost of machine	Annual Depreciation	Cost per treatment	Remark		Sr. No	Type of other office equipment/machine	Model	Qty	Purchase date or years of service	Cost of machine	Annual Depreciation	Cost per treatment	Remark		Sr. No	Type of office furniture	Model	Qty	Purchase date or years of service	Cost of machine	Annual Depreciation	Cost per treatment	Remark		Sr. No	Purpose of the room	Area (m2)
Type of diagnosis: Fine Needle Aspiration								Type of diagnosis: Fine Needle Aspiration									1	Tissue processor	Leeclo	1	1.5 years	Not known					1	Desk Top Computer	Dell	1	4 years	15000	3750	3.73134			1	Managerial chair	Not known	1	Old						1	Reception/patient waiting room	10X5m2
1	Slide smearing	each	5	1.6096	8.048			1	Nurse/Cytothecnician	BSC	20	4725	9.40299	8 Daily working hours=8 hours Weekly working days= 5 days Monthly working days= 20.9375 days Annual working days=251.25 days Thus, 8 hrs/day X 20.9375 days=167.5 hrsX60 minutes=10050 minutes. This means every professional will work at most 10050 minutes or 167.5 hours per month			2	Auto stainer	Leica	1	Old	0					2	Lap top Computer	Dell	1	4 years	22000	5500	5.47264			2	Swivel chair	Not known	4	Old						2	Sample receiving room	5X5m2
2	Slide Frosted	each	5	1.6096	8.048	Birr 20.18/lt		2	Pathologist Resident	MD+	60	10470	62.5075				3	Embedding center	SLEE	1	10 Months	Not known						Total						9.20398			3	Stool	Not known	10	Old						3	Pathology diagnosis room	10X10m2
3	Alcohol	ml	4	0.02	0.08			3	Physician-GP	MD	30	10470	31.2537				4	Rotary Mirofome	NA	1	Old	0															4	Table-Office	Not known	4	Old						4	Pathology dep't head room	6X6m2
4	Cotton	mg	10	0.1078	1.078			4	Pathologist (Senior)	MD+	20	17532	34.8896				5	Water bath	NA	1	Old	0															5	Table-Main room	Not known	5	Old						5	Pathology store room	10X10m2
5	Neddle with syringe 10cc	each	2	1.8937	3.7874			5	Nurse/Histothecnician	BSC	15	7424	11.0806				6	Cool plate	NA	1	Old	0									30000							Total						0			6	Others room (Residents room)	6X6m2
6	Parafin gauz	cm	2	2.613	5.226			6	Janiotr	Diploma	10	1586	1.57811					Total						0							6000																7	Corridor	3X10m2
7	Slide cover slip	each	4	0.8048	3.2192			7	Receptionist	Diploma	10	2514	2.50149																		0.597015										5000							Total
8	DAT (Cover slip) glue	ml	2	0.8048	1.6096			8	Distributor	Degree	15	5294	7.90149					Total cost of fixed asset	300000												17.9104										12000
9	Glove (Surgical)7.5	pair	1	8.553	8.553				Sub-Total				161.115					Annual Depreciation	30000																						20000
10	Glove (Surgical)6.5	pair	1	6.358	6.358			Type of diagnosis: Open biopsy										Depreciation/minute	2.98507																						12000
11	Glove (Clean)	pair	1	6.342	6.342			1	Nurse/Cytothecnician	BSC	10	4725	4.70149	8 Daily working hours=8 hours Weekly working days= 5 days Monthly working days= 20.9375 days Annual working days=251.25 days Thus, 8 hrs/day X 20.9375 days=167.5 hrsX60 minutes=10050 minutes. This means every professional will work at most 10050 minutes or 167.5 hours per month				Total depreciation	179.104																						20000
12	Giemsa stain	ml	15	0.13662	2.0493		:	2	Pathologist Resident	MD+	120	10470	125.015																												69000
13	Wright stain	ml	15	0.8014	12.021	2.5 lt		3	Physician-GP	MD	30	10470	31.2537																												13800
	Sub-Total				66.4195			4	Pathologist (Senior)	MD+	30	17532	52.3343																												1.37313
Type of diagnosis: Open biopsy								5	Nurse/Histothecnician	BSC	25	7424	18.4677																												82.3881
1	Slides	each	5	1.6096	8.048			6	Janiotr	Diploma	10	1586	1.57811
2	Cover slip	each	5	0.8048	4.024			7	Receptionist	Diploma	10	2514	2.50149
3	cover slip glue	ml	10	0	0			8	Distributor	Degree	15	5294	7.90149
4	Cassatte	each	5	0	0				Sub-Total				243.753
5	Formalin 10%	ml	50	0.05	2.5				Total				404.869
6	Blade 20G	each	3	0.8669	2.6007
7	Glove (Surgical)	pair	1	6.358	6.358
8	Glove (Clean)	pair	1	6.342	6.342
9	Fine papper		1	0	0
10	Hemalaxydin	ml	15	0.03	0.45
11	Eosin	ml	15	0	0
12	Parrafin wax	gm	50	0.02613	1.3065
13	Alcohol 70%/95% Ethanol	ml	25	0.02	0.5
14	Acid	ml	20	0	0
15	Syringe with needle	each	1	1.8937	1.8937
16	Xylene	ml	20.8333	0.4	8.33333
17	99.8% Ethanol	ml	25	0.1496	3.74
18	Formalin	ml	50	0.05	2.5
	Sub-Total				48.5962
	Total				115.016
	Summary of cost of Pathology		For one time	Depreciation	Total Cost including depreciation
	Consumable materials		115.016	0	115.016
	Human resource		404.869	0	404.869
	Medical equipment/machine/Furniture		0	179.104	179.104
	Non-Medical equipment/machine/Furniture		9.20398	100.299	109.502
	Cost of building		0	1125.37	1125.37
	Overhead costs		52.9088	140.478	193.386
	Total		581.997	1545.25	2127.25
[truncated: 5 more columns]

## Sheet: Ultrasound-TASH
Section 1: Materials required/used to provide Ultrasound service for breast cancer patient								Section 2: Health and non-health professionals who are involved in Ultrasound service for breast cancer patient									Section 3: Medical equipment/machines required/used to provide Ultrasound service for breast cancer patient										Section 4: Other office equipment/machines required/used to provide Ultrasound service for breast cancer patient in operating room										Section 5: Other office furniture required/used to provide Ultrasound service for breast cancer patient in operating room										Section 6: Room and office building used to provide Ultrasound service
Name of Hospital: TASH								Name of Hospital: TASH									Name of Hospital: TASH										Name of Hospital: TASH										Name of Hospital: TASH										Name of Hospital: TASH
Type of activity: Ultrasound								Type of activity: Ultrasound									Type of activity: Ultrasound										Type of activity: Ultrasound										Type of activity: Ultrasound										Type of activity: Ultrasound
Sr. no	Type of resoueces required/used	Measurment	Qty	Unit Cost	Total Cost	Remark		Sr. No	Type of health professionals and non-health professional	Educational status	Time (minutes)spent per patient	Monthly salary	Salary paid for this activity	Remark			Sr. No	Type of mammography equipment/machine	Model	Qty	Purchase date or years of service	Cost of machine	Annual depreciation	Cost per treatment	Remark		Sr. No	Type of office equipment/machine	Model	Qty	Purchase date or years of service	Cost of machine	Annual depreciation	Cost per treatment	Remark		Sr. No	Type of office equipment/machine	Model	Qty	Purchase date or years of service	Cost of machine	Annual Depreciation	Cost per treatment	Remark		Sr. No	Purpose of the room	Area (m2)
1	Ultrasound gel 250ml	ml	15	0.1	1.5			1	Radiologiy resident	MD	15	10470	15.6269	8 Daily working hours=8 hours Weekly working days= 5 days Monthly working days= 20.9375 days Annual working days=251.25 days Thus, 8 hrs/day X 20.9375 days=167.5 hrsX60 minutes=10050 minutes. This means every professional will work at most 10050 minutes or 167.5 hours per month			1	Sonoscope	NA	1	Old	0	0	0			1	Computer	Dell	1	old						1	Chairs	NA	1	old						1	Reception/patient waiting room	6.48
2	Soft papers	roll	1	0.666667	0.666667	1 roll soft paper is used for 15 patients		2	Radiologiy resident	MD	15	10471	15.6284				2	Examination table	NA	1	Old	0	0	0			2	Printer	NA	1	old						2	Table	NA	1	old						2	CT Scan diagnosis room	6.48
3	Glove	Pair	1	2.48517	2.48517			3	Senior Radiologist	MD+	10	13140	13.0746				3	Examination stool	NA	1	Old	0	0	0				Total						0										0			3	CT Scan dep't head room	20.52
4	Ultrasound paper (110mmX20m)	Roll	1	1.25	1.25	On average for a single BC patient 50cmX110mm paper is used. This implies one roll ultrasound paper will be used for 40 patients		4	Receptionist	12th complete	5	1370	0.681592				4	Automated core biopsy device	each	1	On use	666.88	166.72	0.0140562																							4	CT Scan store room	NA
6	5–10 ml syringe	each	3	1.59635	4.78905				Total				45.0114					Total						0.0140562							30000											3000					5	Other rooms	NA
7	Steralized gloves	Pair	2	2.48517	4.97033																										6000											3000					6	Corridor	NA
8	Gauze pads	meter	5	6.1425	30.7125	It is assumed that one Gauze pad will be used on average for 20 patients													500000												0.597015											6000
	Total				46.3737														3000												8.95522											1200
																			3000																							0.119403
	Summary of cost ofUltrasound Diagnosis	For one time	Depreciation	Total cost including depreciation																																						1.79104
	Consumable materials	46.3737		46.3737														Total cost of fixed asset	506000
	Human resource	45.0114		45.0114														Annual Depreciation		50600
	Medical equipment/machine/Furniture	0.0140562	75.5224	75.5364														Depreciation/minute		5.03483
	Non-Medical equipment/machine/Furniture	0	10.7463	10.7463														Total depreciation		75.5224
	Cost of building	0	166.746	166.746
	Overhead costs	9.13992	25.3015	34.4414
	Total	100.539	278.316	378.856
						Summary of cost of all diagnosis
						2841.62
[truncated: 5 more columns]

## Sheet: X-Ray-TASH
Section 1: Materials required/used to provide X-Ray service for breast cancer patient								Section 2: Health and non-health professionals who are involved in X-Ray service for breast cancer patient									Section 3: Medical equipment/machines required/used to provide X-Ray service for breast cancer patient										Section 4: Other office equipment/machines required/used to provide X-Ray service for breast cancer patient in operating room										Section 5: Other office furniture required/used to provide X-Ray service for breast cancer patient in operating room										Section 6: Room and office building used to provide X-Ray service
Name of Hospital: TASH								Name of Hospital: TASH									Name of Hospital: TASH										Name of Hospital: TASH										Name of Hospital: TASH										Name of Hospital: TASH
Type of activity: X-Ray								Type of activity: X-Ray									Type of activity: X-Ray										Type of activity: X-Ray										Type of activity: X-Ray										Type of activity: X-Ray
Sr. no	Type of resoueces required/used	Measurment	Qty	Unit Cost	Total Cost	Remark		Sr. No	Type of health professionals and non-health professional	Educational status	Time spent (matt) per patient	Monthly salary	Salary paid for this activity	Remark			Sr. No	Type of mammography equipment/machine	Model	Qty	Purchase date or years of service	Cost of machine	Annual depreciation	Cost per treatment	Remark		Sr. No	Type of office equipment/machine	Model	Qty	Purchase date or years of service	Cost of machine	Annual depreciation	Cost per treatment	Remark		Sr. No	Type of office equipment/machine	Model	Qty	Purchase date or years of service	Cost of machine	Annual depreciation	Cost of treatment per treatment	Remark		Sr. No	Purpose of the room	Area (m2)
1	Examination glove (6.5 and 7.5, average price, 150 pairs of glove per box)	Pair	1	2.48517	2.48517			1	Receptionist	12th complete	5	2514	1.25075	8 Daily working hours=8 hours Weekly working days= 5 days Monthly working days= 20.9375 days Annual working days=251.25 days Thus, 8 hrs/day X 20.9375 days=167.5 hrsX60 minutes=10050 minutes. This means every professional will work at most 10050 minutes or 167.5 hours per month			1	X-ray machine	Wang and Dong	1	4 years	210000	21000	2.90055	https://info.blockimaging.com/x-ray-equipment-service-cost-price-info		1	Computer		3	4 years	15000	3750	0.517956			1	Table	NA	2	Old						1	Reception/patient waiting room	6
2	CD	each	1	10	10			2	Radiographer (X-RayTechnologist)	BSC	5	5583	2.77761				2	Server		1	2 years	10000	2500	0.345304			2	UPS		3	4 years	1608	402	0.0555249			2	Chairs	NA	6	Old						2	CT Scan diagnosis room	30
	Total				12.4852			3	Radiologist	MD+	5	13140	6.53731					Total						3.24586										0.573481				Total						0			3	CT Scan dep't head room	9
								4	Cashier	Diploma	5	2514	1.25075																																		4	CT Scan store room	15
	Summary of cost of X-Ray Diagnosis	For one time	Depreciation	Total cost including depreciation				5	Janitor	12th Complete	20	1370	2.72637																										6000								5	Other rooms	20
	Consumable materials	12.4852		12.4852				6	Radiology Residents	MD+	10	10470	10.4179																										18000								6	Corridor	23
	Human resource	35.5279		35.5279				7	X-RayTechnologist	Diploma	60	1770	10.5672								0																	Total cost of fixed asset	24000									Total
	Medical equipment/machine/Furniture	3.24586		3.24586					Total				35.5279																									Annual Depreciation	4800
	Non-Medical equipment/machine/Furniture	0.573481	28.6567	29.2302																							7240											Depreciation/minute	0.477612										6
	Cost of building	0	307.463	307.463																																		Total depreciation	28.6567										30
	Overhead costs	5.18324	33.6119	38.7952																																													9
	Total	57.0156	369.731	426.747																																													15
																																																	20
																																																	23
																																																	103
[truncated: 5 more columns]

## Sheet: CT Scan-TASH
Section 1: Materials required/used to provide CT Scan service for breast cancer patient								Section 2: Health and non-health professionals who are involved in CT Scan service for breast cancer patient									Section 3: Medical equipment/machines required/used to provide CT Scan service for breast cancer patient										Section 4: Other office equipment/machines required/used to provide CT Scan service for breast cancer patient in operating room										Section 5: Other office furniture required/used to provide CT Scan service for breast cancer patient in operating room									Section 6: Room and office building used to provide CT Scan service
Name of Hospital: TASH								Name of Hospital: TASH									Name of Hospital: TASH										Name of Hospital: TASH										Name of Hospital: TASH									Name of Hospital: TASH
Type of activity: CT Scan								Type of activity: CT Scan									Type of activity: CT Scan										Type of activity: CT Scan										Type of activity: CT Scan									Type of activity: CT Scan
Sr. no	Type of resoueces required/used	Measurment	Qty	Unit Cost	Total Cost	Remark		Sr. No	Type of health professionals and non-health professional	Educational status	Time spent (in munites) per patient	Monthly salary	Salary paid for this activity	Remark			Sr. No	Type of CT Scan equipment/machine	Model	Qty	Purchase date or years of service	Cost of machine	Annual depreciation	Cost per treatment	Remark		Sr. No	Type of office equipment/machine	Model	Qty	Purchase date or years of service	Cost of machine	Annual deperciation	Cost per treatment	Remark		Sr. No	Type of office equipment/machine	Model	Qty	Purchase date or years of service	Cost of machine	Cost per treatment	Remark		Sr. No	Purpose of the room	Area (m2)	Construction date or years of services
1	Examination glove (6.5 and 7.5, average price, 150 pairs of glove per box)	Pair	2	2.48517	4.97033			1	Receptionist	12th Grade	8	2514	2.00119	8 Daily working hours=8 hours Weekly working days= 5 days Monthly working days= 20.9375 days Annual working days=251.25 days Thus, 8 hrs/day X 20.9375 days=167.5 hrsX60 minutes=10050 minutes. This means every professional will work at most 10050 minutes or 167.5 hours per month			1	CT Scan machine	GE (64 slices)	1	4 years	26130000	2613000	481.215			1	Computer		2	4 years	15000	3750	0.690608			1	Chairs	NA	5		old				1	Reception/patient waiting room	6	Old
2	3, 5 and 10CC syringe with needle (100 per pack, average price)	each	2	1.328	2.656			2	Nurse	BSC	5	4725	2.35075				2	UPS for CT Scan	1	1	4 years	1608	402	0.0740331			2	Emergency set		1	4 years	1608	402	0.0740331			2	Table	NA	5		old				2	CT Scan diagnosis room	32	Renovated 5 years ago
3	IV Cannula (18G, 20G and 22G average price, 100 per pack)	each	1	3.26993	3.26993			3	CT Scan Technologlist	BSC+Training	10	5583	5.55522					Total						481.29				Total						0.764641				Total					0			3	CT Scan dep't head room	9	Old
4	IV Contrast (Iopamidn 370 mg, 50ml and 10 ml injection, average price)	Ampule	1	337.33	337.33			4	Radiologist	MD+	20	13140	26.1493																																	4	CT Scan store room	15	Old
5	Plastic bed sheet	2m2	1	0.184162	0.184162			5	Radiology Resident	MD	20	10470	20.8358																										15000							5	Other rooms	20	Old
6	Cotton	mg	5	0.1078	0.539			6	Janitor	8th Grade	15	1370	2.04478																										15000							6	Corridor	23	Old
7	Alcohol 70%`	ml	9	0.02	0.18			7	Cashier	Diploma	5	2514	1.25075																									Total cost of fixed asset	30000								Total
8	CD	each	1	10	10				Total				60.1878																									Annual Depreciation	6000
9	CT film, film processing chemicals, film covers and other stationary items (lumpsum)	each	1	81.3304	81.3304	https://pdfs.semanticscholar.org/55f5/dd7d47b928f8864716879aca51d14ae2999c.pdf																																Depreciation/minute	0.597015									6
10	Ethanol 99% of 50ml	ml	50	0.0748	3.74																																	Total depreciation	11.9403									9
11	Iopamidn 370mg, 50ml injection	Vial 50 ml	1	396.48	396.48																																											15
	Total				840.68			1357.5																																								20
								0.184162														5																										23
	Summary of cost of CT Scan Diagnosis	For one time	Depreciation	Total cost including depreciation				18.4162																																								73	10000
	Consumable materials	840.68		840.68
	Human resource	60.1878		60.1878
	Medical equipment/machine/Furniture	481.29		481.29
	Non-Medical equipment/machine/Furniture	0.764641	11.9403	12.7049
	Cost of building	5.30387	72.6368	77.9407
	Overhead costs	138.823	8.45771	147.28
	Total	1527.05	93.0348	1620.08
[truncated: 4 more columns]

## Sheet: MRI-TASH
Section 1: Materials required/used to provide MRI service for breast cancer patient								Section 2: Health and non-health professionals who are involved in MRI service for breast cancer patient									Section 3: Medical equipment/machines required/used to provide MRI service for breast cancer patient										Section 4: Other office equipment/machines required/used to provide MRI service for breast cancer patient in operating room										Section 5: Other office furniture required/used to provide MRI service for breast cancer patient in operating room										Section 6: Room and office building used to provide MRI service
Name of Hospital: TASH								Name of Hospital: TASH									Name of Hospital: TASH										Name of Hospital: TASH										Name of Hospital: TASH										Name of Hospital: TASH
Type of activity: MRI								Type of activity: MRI									Type of activity: MRI										Type of activity: MRI										Type of activity: MRI										Type of activity: MRI
Sr. no	Type of resoueces required/used	Measurment	Qty	Unit Cost	Total Cost	Remark		Sr. No	Type of health professionals and non-health professional	Educational status	Time (minutes) spent per patient	Monthly salary	Salary paid for this activity	Remark			Sr. No	Type of MRI equipment/machine	Model	Qty	Purchase date or years of service	Cost of machine	Annual depreciation	Cost per treatment	Remark		Sr. No	Type of office equipment/machine	Model	Qty	Purchase date or years of service	Cost of machine	Annual depreciation	Cost per treatment	Remark		Sr. No	Type of office equipment/machine	Model	Qty	Purchase date or years of service	Cost of machine	Annual depreciation	Cost per treatment	Remark		Sr. No	Purpose of the room	Area (m2)
1	IV Contrast (Gadodiamide injection 0.5ml/ml in 15 ml) 15 ml vial costs Birr 750	ml	5	50	250			1	MRI Technologist	BSC	45	7424	33.2418	8 Daily working hours=8 hours Weekly working days= 5 days Monthly working days= 20.9375 days Annual working days=251.25 days Thus, 8 hrs/day X 20.9375 days=167.5 hrsX60 minutes=10050 minutes. This means every professional will work at most 10050 minutes or 167.5 hours per month			1	MRI Machine -Fullset 1.5 T	Philips	1	Jan. 2016	66000000	6600000	1215.47			1	Computer	hP	1	Jan. 2016	15000	3750	0.690608			1	Chairs	Executive	2	old						1	Reception/patient waiting room	92
2	Syringe with needle 10cc 100/pack	each	1	1.8937	1.8937			2	Radiologist	MD+	40	13140	52.2985				2	Breast Coil 1.5 T 7 channels	Philips	1	Jan. 2016	1350000	135000	24.8619			2	UPS	Power Tempo	1	Jan. 2016	1608	402	0.0740331			2	Tables	NA	4	old						2	MRI diagnosis room	60
3	Glove (6.5 and 7.5, average price, 150 pairs of glove per box)	pair	2	2.48517	4.97033			3	Nurse	BSc	30	4725	14.1045				3	Computer	Philips	2	Jan. 2016	15000	3000	0.552486				Total						0.764641			3	Guest Chair	NA	1	old						3	MRI dep't head room	NA
4	IV Canula 33ml/min (18G, 20G and 22G average price, 100 per pack)	each	1	3.26993	3.26993			4	Receptionist	12th Complete	30	2514	7.50448				4	Wheelchair MRI compatable	MR Safety	2	Jan. 2016	65000	6500	1.19705														Total						0			4	MRI store room	NA
5	Cotton	mg	5	0.1078	0.539			5	Janitor	12th Complete	20	1370	2.72637					Total						1242.08																25000							5	Other rooms	4.48
6	Alcohol 70%`	ml	5	0.02	0.1				Total				109.876																											12000							6	Corridor	NA
7	CD	each	1	10	10																																			3000								Total
8	Helium	ml	159.116	0.36	57.2818																																	Total cost of fixed asset		40000
	Total				328.055																																	Annual Depreciation		8000
																																						Depreciation/minute		0.79602
	Summary of cost of MRI Diagnosis	For one time	Depreciation	Total cost including depreciation																																		Total depreciation		35.8209
	Consumable materials	328.055		328.055
	Human resource	109.876		109.876
	Medical equipment/machine/Furniture	1242.08		1242.08
	Non-Medical equipment/machine/Furniture	0.764641	35.82	36.5846
	Cost of building	630.591		630.591
	Overhead costs	231.137		234.719
	Total	2542.5	35.82	2581.91
[truncated: 5 more columns]

## Sheet: Anesthesia-TASH
Section 1: Materials required/used to provide anesthesia service for breast cancer patient								Section 2: Health and non-health professionals who are involved in Anesthesia service for breast cancer patient									Section 3: Medical equipment/machines required/used to provide Anesthesia service for breast cancer patient										Section 4: Other office equipment/machines required/used to provide Anesthesia service for breast cancer patient in operating room										Section 5: Other office furniture required/used to provide Anesthesia service for breast cancer patient in operating room										Section 6: Room and office building used to provide Anesthesia service
Name of Hospital: TASH								Name of Hospital: TASH									Name of Hospital: TASH										Name of Hospital: TASH										Name of Hospital: TASH										Name of Hospital: TASH
Type of activity: Anesthesia								Type of activity: Anesthesia									Type of activity: Anesthesia										Type of activity: Anesthesia										Type of activity: Anesthesia										Type of activity: Anesthesia
Sr. no	Type of resoueces required/used	Measurment	Qty	Unit Cost	Total Cost	Remark		Sr. No	Type of health professionals and non-health professional	Educational status	Time spent per patient	Monthly salary	Salary paid for this activity	Remark			Sr. No	Type of medical equipment/machine and other materials	Model	Qty	Purchase date or years of service	Cost of machine	Annual Depreciation	Cost per treatment	Remark		Sr. No	Type of other office equipment/machine	Model	Qty	Purchase date or years of service	Cost of machine	Annual depreciation	Cost per treatment	Remark		Sr. No	Type of other office furniture used	Model	Qty	Purchase date or years of service	Cost of machine	Annual Depreciation	Cost per treatment	Remark		Sr. No	Purpose of the room	Area (m2)
1	Endotrachial tube (6-7mm)	Each	1	14.5	14.5			1	Anesthesiologist	MD+	120	13140	156.896	8 Daily working hours=8 hours Weekly working days= 5 days Monthly working days= 20.9375 days Annual working days=251.25 days Thus, 8 hrs/day X 20.9375 days=167.5 hrsX60 minutes=10050 minutes. This means every professional will work at most 10050 minutes or 167.5 hours per month			1	Anesthesia machine (any model)		1	3 years	130746	13074.6	19.2628			1	Desk Top Computer		1	Old	0					1	Table		2	Old						1	Anesthesia department head room	8
2	Propofol	Ampule	2	100	200			2	Anesthesiologist	MSc	120	7676.6	91.6609				2	Monitor		1	3 years	210000	21000	30.9392			2	Printer		1	Old	0					2	Chair		4	Old						2	Anesthesia department storeroom	8
3	Vecuronium	Ampule	1	17	17			3	Anesthesia nurse	BSc	120	4534.33	54.1413				3	Suction machine		1	3 years	8400	840	1.23757			3	Photocopy machine		1	Old	0					3	Shelf		2	Old							Total
4	IV Cannulan (no.18)	Each	2	347	694				Total				302.698				4	laryngoscope		1	4 years	14700	1470	2.16575	https://www.medexsupply.com/ems-supplies-airway-management-laryngoscope-handles-ge-greenlight-laryngoscope-stubby-handle-x_pid-66463.html			Total				0		0				Total						0					8
5	Atropin	Ampule	2	1.1	2.2												5	Stethscope		1	Old	25	0	0	https://www.amazon.co.uk/Stethoscopes/b?ie=UTF8&node=6285922031						15000																		8
6	Neostigmine	mg	2	90	180												6	Oral air way		1	Old	10	0	0	https://www.amazon.co.uk/s?k=Oral+air+way&rh=n%3A6285922031&ref=nb_sb_noss						10000									6000									16
7	Bupivacaine	Ampule	1	31.65	31.65												7	Ambu bag		1	Old	0	0	0							40000									12000
8	Isoflurane	ml	1	746.75	746.75												8	Oxygen Cylinder		1	Old	0	0	0							65000									10000
9	Syringe 10cc	Each	10	1.8937	18.937												9	Face mask		1	Old	0	0	0							13000									28000
10	Syringe 5cc	Each	5	1.299	6.495												10	Cape		1	Old	0	0	0							1.29353									5600
11	Ceftraxone 1gm	Ampule	1	11.21	11.21													Total						53.6053							12.9353									0.557214
12	Fentanyl 50microgram/ml	Ampule	2	59	118																																			8.35821
13	Morphine 10 mg	Ampule	1	19.3	19.3
14	Suction tip	Each	1	4.3	4.3														2000
15	Plastic bag for waste materials (100/pack)	Each	1	16.3761	16.3761														2500
	Total				2080.72														5000
																			3000
																			100
																			100
																		Total cost of fixed assets	12700
	Summary of cost of Anesthesia	For one time	Depreciation	Total cost including depreciation														Annual depreciation	2540
	Consumable materials	2080.72		2080.72														Depreciation per minute	0.252736
	Human resource	302.698		302.698														Total depreciation	30.3284
	Medical equipment/machine/Furniture	53.6053	30.3284	83.9337
	Non-Medical equipment/machine/Furniture	0	21.2935	21.2935
	Building	0	95.5224	95.5224
	Overhead costs	243.702	14.7144	258.417
	Total	2680.72	161.859	2842.58
[truncated: 5 more columns]

## Sheet: CT Scan (2)
Section 1: Materials required/used to provide CT Scan service for breast cancer patient								Section 2: Health and non-health professionals who are involved in CT Scan service for breast cancer patient									Section 3: Medical equipment/machines required/used to provide CT Scan service for breast cancer patient										Section 4: Other office equipment/machines required/used to provide CT Scan service for breast cancer patient in operating room										Section 5: Other office furniture required/used to provide CT Scan service for breast cancer patient in operating room									Section 6: Room and office building used to provide CT Scan service
Name of Hospital: TASH								Name of Hospital: TASH									Name of Hospital: TASH										Name of Hospital: TASH										Name of Hospital: TASH									Name of Hospital: TASH
Type of activity: CT Scan								Type of activity: CT Scan									Type of activity: CT Scan										Type of activity: CT Scan										Type of activity: CT Scan									Type of activity: CT Scan
Sr. no	Type of resoueces required/used	Measurment	Qty	Unit Cost	Total Cost	Remark		Sr. No	Type of health professionals and non-health professional	Educational status	Time spent (in munites) per patient	Monthly salary	Salary paid for this activity	Remark			Sr. No	Type of CT Scan equipment/machine	Model	Qty	Purchase date or years of service	Cost of machine	Annual depreciation	Cost per treatment	Remark		Sr. No	Type of office equipment/machine	Model	Qty	Purchase date or years of service	Cost of machine	Annual deperciation	Cost per treatment	Remark		Sr. No	Type of office equipment/machine	Model	Qty	Purchase date or years of service	Cost of machine	Cost per treatment	Remark		Sr. No	Purpose of the room	Area (m2)	Construction date or years of services
1	Examination glove (6.5 and 7.5, average price, 150 pairs of glove per box)	Pair	2	2.48517	4.97033			1	Receptionist	12th Grade	8	2514	2.00119	8 Daily working hours=8 hours Weekly working days= 5 days Monthly working days= 20.9375 days Annual working days=251.25 days Thus, 8 hrs/day X 20.9375 days=167.5 hrsX60 minutes=10050 minutes. This means every professional will work at most 10050 minutes or 167.5 hours per month			1	CT Scan machine	GE (64 slices)	1	4 years	26130000	2613000	481.215			1	Computer		2	4 years	15000	3750	0.690608			1	Chairs	NA	5		old				1	Reception/patient waiting room	6	Old
2	3, 5 and 10CC syringe with needle (100 per pack, average price)	each	2	1.328	2.656			2	Nurse	BSC	5	4725	2.35075				2	UPS for CT Scan	1	1	4 years	1608	402	0.0740331			2	Emergency set		1	4 years	1608	402	0.0740331			2	Table	NA	5		old				2	CT Scan diagnosis room	32	Renovated 5 years ago
3	IV Cannula (18G, 20G and 22G average price, 100 per pack)	each	1	3.26993	3.26993			3	CT Scan Technologlist	BSC+Training	10	5583	5.55522					Total						481.29				Total						0.764641				Total								3	CT Scan dep't head room	9	Old
4	IV Contrast (Iopamidn 370 mg, 50ml and 10 ml injection, average price)	Ampule	1	337.33	337.33			4	Radiologist	MD+	20	13140	26.1493																																	4	CT Scan store room	15	Old
5	Plastic bed sheet	2m2	1	0.184162	0.184162			5	Radiology Resident	MD	20	10470	20.8358																																	5	Other rooms	20	Old
6	Cotton	mg	5	0.1078	0.539			6	Janitor	8th Grade	15	1370	2.04478																																	6	Corridor	23	Old
7	Alcohol 70%`	ml	9	0.02	0.18			7	Cashier	Diploma	5	2514	1.25075																																		Total
8	CD	each	1	10	10				Total				60.1878
9	CT film, film processing chemicals, film covers and other stationary items (lumpsum)	each	1	81.3304	81.3304	https://pdfs.semanticscholar.org/55f5/dd7d47b928f8864716879aca51d14ae2999c.pdf
10	Ethanol 99% of 50ml	ml	50	0.0748	3.74
11	Iopamidn 370mg, 50ml injection	Vial 50 ml	0	0	0
	Total				444.2			1357.5
								0.184162														5
								18.4162
[truncated: 4 more columns]

## Sheet: X-Ray (2)
Section 1: Materials required/used to provide X-Ray service for breast cancer patient								Section 2: Health and non-health professionals who are involved in X-Ray service for breast cancer patient									Section 3: Medical equipment/machines required/used to provide X-Ray service for breast cancer patient										Section 4: Other office equipment/machines required/used to provide X-Ray service for breast cancer patient in operating room										Section 5: Other office furniture required/used to provide X-Ray service for breast cancer patient in operating room										Section 6: Room and office building used to provide X-Ray service
Name of Hospital: TASH								Name of Hospital: TASH									Name of Hospital: TASH										Name of Hospital: TASH										Name of Hospital: TASH										Name of Hospital: TASH
Type of activity: X-Ray								Type of activity: X-Ray									Type of activity: X-Ray										Type of activity: X-Ray										Type of activity: X-Ray										Type of activity: X-Ray
Sr. no	Type of resoueces required/used	Measurment	Qty	Unit Cost	Total Cost	Remark		Sr. No	Type of health professionals and non-health professional	Educational status	Time spent (matt) per patient	Monthly salary	Salary paid for this activity	Remark			Sr. No	Type of mammography equipment/machine	Model	Qty	Purchase date or years of service	Cost of machine	Annual depreciation	Cost per treatment	Remark		Sr. No	Type of office equipment/machine	Model	Qty	Purchase date or years of service	Cost of machine	Annual depreciation	Cost per treatment	Remark		Sr. No	Type of office equipment/machine	Model	Qty	Purchase date or years of service	Cost of machine	Annual depreciation	Cost of treatment per treatment	Remark		Sr. No	Purpose of the room	Area (m2)
1	Examination glove (6.5 and 7.5, average price, 150 pairs of glove per box)	Pair	1	2.48517	2.48517			1	Receptionist	12th complete	5	2514	1.25075	8 Daily working hours=8 hours Weekly working days= 5 days Monthly working days= 20.9375 days Annual working days=251.25 days Thus, 8 hrs/day X 20.9375 days=167.5 hrsX60 minutes=10050 minutes. This means every professional will work at most 10050 minutes or 167.5 hours per month			1	X-ray machine	Wang and Dong	1	4 years	210000	21000	2.90055	https://info.blockimaging.com/x-ray-equipment-service-cost-price-info		1	Computer		3	4 years	15000	3750	0.517956			1	Table	NA	2	Old						1	Reception/patient waiting room	6
2	CD	each	1	10	10			2	Radiographer (X-RayTechnologist)	BSC	5	5583	2.77761				2	Server		1	2 years	10000	2500	0.345304			2	UPS		3	4 years	1608	402	0.0555249			2	Chairs	NA	6	Old						2	CT Scan diagnosis room	30
	Total				12.4852			3	Radiologist	MD+	5	13140	6.53731					Total						3.24586										0.573481				Total									3	CT Scan dep't head room	9
								4	Cashier	Diploma	5	2514	1.25075																																		4	CT Scan store room	15
								5	Janitor	12th Complete	20	1370	2.72637																																		5	Other rooms	20
								6	Radiology Residents	MD+	10	10470	10.4179																																		6	Corridor	23
								7	X-RayTechnologist	Diploma	60	1770	10.5672								0																											Total
									Total				35.5279
																											7240
[truncated: 5 more columns]

[truncated: 7 more sheets: MRI (2), Ultrasound (2), Suregery, Radiotherapy, Chemotherapy-TASH, Summary of costs with no FAs, Summary of costs with FAs]
