# Supplementary material for: Health system cost of breast cancer treatment in Addis Ababa, Ethiopia
Source: PLoS One. 2022 Oct 6;17(10):e0275171. doi: 10.1371/journal.pone.0275171 (PMC9536570; doi:10.1371/journal.pone.0275171)
Supplement: S3 File — (XLSX) [file pone.0275171.s003.xlsx]

## Sheet: Sheet1
	Cost of BC treatment as present practice						Cost of BC treatment as per NCCN Guideline
	Type of service	Qty	Cost of BC treatment by stage of BC in ETB (USD$)				Type of service	Qty	Cost of BC treatment by stage of BC in ETB (USD$)
			I	II	III				I	II	III
	Consultation/examination	8 visits	1,042 (31)	1042 (31)	1042(31)		Consultation/examination	8 visits	1042(31)	1042(31)	1042(31)
	Laboratory	8 times	1,192 (36)	1,192 (36)	1,192 (36)		Laboratory	8 times	1192(36)	1192(36)	1192(36)
	Pathology	1 time	658 (20)	658 (20)	658 (20)		Pathology	1 time	658(20)	658(20)	658(20)
	Ultrasound	1 time	114 (3)	114 (3)	114 (3)		Ultrasound	1 time	114(3)	114(3)	114(3)
	X-Ray	1 time	64 (2)	64 (2)	64 (2)		X-Ray	1 time	64(2)	64(2)	64(2)
	CT-Scan	1 time	0	1725 (51)	1725 (51)		CT-Scan	1 time	1725(51)	1725(51)	1725(51)
	Surgery	1 time	4,951(148)	4,951 (148)	4,951 (148)		Surgery	1 time	4951(148)	4951(148)	4951(148)
	Radiotherapy	53.68 Gry	0	3944(118)	3944(118)		Radiotherapy	50 Gy	0	5366(160)	5366(160)
	Chemotherapy	8 Cycles	9,942(297)	9942(297)	9942(297)		Chemotherapy	8 Cycles	9942(297)	9942(297)	9942(297)
	Total		17,963 (536)	23,633 (705)	23,633 (705)		Total		19,689 (587)	25055 (747)	25055 (747)
	Cost of BC treatment using current practice						Cost of BC treatment using NCCN Guideline
	Type of service	Qty	Cost of BC treatment by stage of BC in ETB (USD$)				Type of service		Cost of Breast Cancer treatment by stage in ETB (USD$)
			I	II	III			Qty	I	II	III
	Consultation/examination	8 visits	0	0	0		Consultation/examination	8	1315(39)	1315(39)	1315(39)
	Laboratory	8 times	0	0	0	412.877	Laboratory	8	1091(32)	1091(32)	1091(32)
	Pathology	1 time	0	0	0		Pathology	1	635(19)	635(19)	635(19)
	Ultrasound	1 time	0	0	0		Ultrasound	1	110(3)	101 (3)	100 (3)
	X-Ray	1 time	0	0	0		X-Ray	1	62(2)	62(2)	62(2)
	CT-Scan	1 time	0	0	0		CT-Scan	1	1670(49)	1670(49)	1670(49)
	MRI	1 time	0	0	0		MRI	1	2053(60)	2053(60)	2053(60)
	Surgery	1 time	0	0	0		Surgery	1	0	4492(132)	4492(132)
	Radiotherapy	53.68 Gry	0	0	0		Radiotherapy	48 Gry	0	3570(105)	3570(105)
	Chemotherapy	8 Cycles	0	0	0		Chemotherapy	8	0	12799(377)	12799(377)
	Total		0	0	0		Total		4883(144)	27907(822)	27907(822)
										91
										12.4455
