# Supplementary material for: Health system cost of breast cancer treatment in Addis Ababa, Ethiopia
Source: PLoS One. 2022 Oct 6;17(10):e0275171. doi: 10.1371/journal.pone.0275171 (PMC9536570; doi:10.1371/journal.pone.0275171)
Supplement: S4 File — (XLSX) [file pone.0275171.s004.xlsx]

## Sheet: Comparison
							Type of service	BC Stage I		BC Stage II &III		III
	Type of service	Cost of BC treatment by stage of BC in ETB (Euro) according to Oncologists and other health professionals responses						Current practice	NCCN guidelie	Current practice	NCCN guidelie	Current practice	NCCN guidelie
		I	II	III			Consultation/examination	36.76	23	36.76	23	36.76	23
	Consultation/examination	1327.77 (36.76)	1327.77 (36.76)	1327.77 (36.76)			Laboratory	91.45	20	91.45	20	91.45	20
	Laboratory	3303.02 (91.45)	3303.02 (91.45)	3303.02 (91.45)			Pathology	16.5	17	16.5	17	16.5	17
	Pathology	596.06 (16.50)	596.06 (16.50)	596.06 (16.50)			Ultrasound	3.01	3	3.01	3	3.01	3
	Ultrasound	108.56 (3.01)	108.56 (3.01)	108.56 (3.01)			X-Ray	1.73	2	1.73	2	1.73	2
	X-Ray	62.36 (1.73)	62.36 (1.73)	62.36 (1.73)			CT-Scan	47.7	46	47.7	46	47.7	46
	CT-Scan	1723.10 (47.70)	1723.10 (47.70)	1723.10 (47.70)			MRI	75.08	0	75.08	0	75.08	0
	MRI	2711.86 (75.08)	2711.86 (75.08)	2711.86 (75.08)			Surgery	124.35	0	124.35	43	124.35	43
	Surgery	4491.56 (124.35)	4491.56 (124.35)	4491.56 (124.35)			Radiotherapy	116.34	0	116.34	95	116.34	95
	Radiotherapy	4202.27.27 (116.34)	4202.27.27 (116.34)	4202.27.27 (116.34)			Chemotherapy	173.79	0	173.79	163	173.79	163
	Chemotherapy	6277.29 (173.79)	6277.29 (173.79)	6277.29 (173.79)			Total	687.27	110	687.27	411	687.27	411
	Total	24824.04(687.27)	24824.04(687.27)	24824.04(687.27)
	Type of service	Cost of Breast Cancer treatment by stage in ETB (Euro) according to NCCN guideline
		I	II	III
	Consultation/examination	753(23)	753(23)	753(23)
	Laboratory	653(20)	653(20)	653(20)
	Pathology	552(17)	552(17)	552(17)
	Ultrasound	101 (3)	101 (3)	101 (3)
	X-Ray	57 (2)	57 (2)	57 (2)
	CT-Scan	1,527 (46)	1,527 (46)	1,527 (46)
	MRI	0	0	0
	Surgery	0	1426(43)	1426(43)
	Radiotherapy	0	3150(95)	3150(95)
	Chemotherapy	0	5371(163)	5371(163)
	Total	3642 (110)	13589(411)	13589(411)

## Sheet: Project cost in Euro w.o FA
				Projection of unit cost of breast cancer treatment in Euro							Forecasted Number of Breast Cancer Patients based on CSA data
	Type of service			Cost Increament rate	2021	2022	2023	2024	2025		2020	2021	2022	2023	2024	2025
				Cost Increament rate 10%	755.997	831.597	914.756	1006.23	1106.86		643	670	700	723	748	776
	Consultation/examination			Cost Increament rate 15%	790.36	908.915	1045.25	1202.04	1382.35
	Laboratory			Cost Increament rate 20%	824.724	989.669	1187.6	1425.12	1710.15
	Pathology										Year	Total cost of BC treatment (in Mn Euro) if the cost will increased by 10% every year					Year	Total cost of BC treatment (in Mn Euro) if the cost will increased by 15% every year					Year	Total cost of BC treatment (in Mn Euro) if the cost will increased by 20% every year
	Ultrasound		Projection of total cost of breast cancer treatment in Mn Euro									0.15	0.25	0.5	0.75	1		0.15	0.25	0.5	0.75	1		0.15	0.25	0.5	0.75	1
	X-Ray		Senario 1: If the unit cost of treatment is increased by 10%	Coverage rate	2021	2022	2023	2024	2025		2021	0.075978	0.12663	0.25326	0.37989	0.50652	2021	0.0794312	0.132385	0.264771	0.397156	0.529541	2021	0.0828844	0.138141	0.276281	0.414422	0.552562
	CT-Scan			0.15	0.075978	0.087318	0.0992057	0.112899	0.128838		2022	0.087318	0.14553	0.29106	0.43659	0.58212	2022	0.0954356	0.159059	0.318119	0.477178	0.636237	2022	0.103915	0.173192	0.346384	0.519577	0.692769
	MRI			0.25	0.12663	0.14553	0.165343	0.188165	0.21473		2023	0.0992057	0.165343	0.330686	0.496029	0.661371	2023	0.113357	0.188929	0.377858	0.566787	0.755716	2023	0.128795	0.214659	0.429317	0.643976	0.858635
	Surgery			0.5	0.25326	0.29106	0.330686	0.376331	0.42946		2024	0.112899	0.188165	0.376331	0.564496	0.752662	2024	0.134869	0.224781	0.449563	0.674344	0.899125	2024	0.159899	0.266498	0.532996	0.799494	1.06599
	Radiotherapy			0.75	0.37989	0.43659	0.496029	0.564496	0.64419		2025	0.128838	0.21473	0.42946	0.64419	0.858919	2025	0.160905	0.268175	0.53635	0.804525	1.0727	2025	0.199061	0.331769	0.663537	0.995306	1.32707
	Chemotherapy			1	0.50652	0.58212	0.661371	0.752662	0.858919
	Total
				Coverage rate	2021	2022	2023	2024	2025			Percentage of AA resident BC patient who will get treatment at TASH
			Senario 2: If the unit cost of treatment is increased by 15%	0.15	0.0794312	0.0954356	0.113357	0.134869	0.160905		Year	0.15	0.25	0.5	0.75	1	0.15	0.25	0.5	0.75	1	0.15	0.25	0.5	0.75	1
				0.25	0.132385	0.159059	0.188929	0.224781	0.268175			Total cost if cost is increased by 10% (in Mn Euro)					Total cost if cost is increased by 15%n (in Mn Euro)					Total cost if cost is increased by 20% (in Mn Euro)
				0.5	0.264771	0.318119	0.377858	0.449563	0.53635		2021	0.075978	0.12663	0.25326	0.37989	0.50652	0.0794312	0.132385	0.264771	0.397156	0.529541	0.0828844	0.138141	0.276281	0.414422	0.552562
				0.75	0.397156	0.477178	0.566787	0.674344	0.804525		2022	0.087318	0.14553	0.29106	0.43659	0.58212	0.0954356	0.159059	0.318119	0.477178	0.636237	0.103915	0.173192	0.346384	0.519577	0.692769
				1	0.529541	0.636237	0.755716	0.899125	1.0727		2023	0.0992057	0.165343	0.330686	0.496029	0.661371	0.113357	0.188929	0.377858	0.566787	0.755716	0.128795	0.214659	0.429317	0.643976	0.858635
											2024	0.112899	0.188165	0.376331	0.564496	0.752662	0.134869	0.224781	0.449563	0.674344	0.899125	0.159899	0.266498	0.532996	0.799494	1.06599
				Coverage rate	2021	2022	2023	2024	2025		2025	0.128838	0.21473	0.42946	0.64419	0.858919	0.160905	0.268175	0.53635	0.804525	1.0727	0.199061	0.331769	0.663537	0.995306	1.32707
			Senario 3: If the unit cost of treatment is increased by 20%	0.15	0.0828844	0.103915	0.128795	0.159899	0.199061
				0.25	0.138141	0.173192	0.214659	0.266498	0.331769
				0.5	0.276281	0.346384	0.429317	0.532996	0.663537
				0.75	0.414422	0.519577	0.643976	0.799494	0.995306
				1	0.552562	0.692769	0.858635	1.06599	1.32707

## Sheet: Projected cost-USD&ETB w.o. FA
				Projection of unit cost of breast cancer treatment in USD$							Forecasted Number of Breast Cancer Patients based on CSA data
	Type of service			Cost Increament rate	2021	2022	2023	2024	2025			2020	2021	2022	2023	2024	2025
				0.1	804.309	884.74	973.214	1070.54	1177.59			643	670	700	723	748	776
	Consultation/examination			0.15	840.869	966.999	1112.05	1278.86	1470.68
	Laboratory			0.2	877.428	1052.91	1263.5	1516.2	1819.43
	Pathology										Year	Total cost of BC treatment (in Mn USD$)					Year	Total cost of BC treatment (in Mn USD$)					Year	Total cost of BC treatment (in million USD $)
	Ultrasound		Projection of total cost of breast cancer treatment in Mn USD$									0.15	0.25	0.5	0.75	1		0.15	0.25	0.5	0.75	1		0.15	0.25	0.5	0.75	1
	X-Ray		Senario 1: If the unit cost of treatment is increased by 10%	Coverage rate	2021	2022	2023	2024	2025		2021	0.0808332	0.134722	0.269444	0.404166	0.538888	2021	0.0845074	0.140846	0.281691	0.422537	0.563383	2021	0.0881817	0.14697	0.293939	0.440909	0.587878
	CT-Scan			0.15	0.0808332	0.0928977	0.105545	0.120115	0.137071		2022	0.0928977	0.15483	0.309659	0.464489	0.619318	2022	0.101535	0.169225	0.33845	0.507675	0.6769	2022	0.110556	0.184259	0.368519	0.552778	0.737037
	MRI			0.25	0.134722	0.15483	0.175908	0.200191	0.228452		2023	0.105545	0.175908	0.351815	0.527723	0.703631	2023	0.120602	0.201003	0.402006	0.603009	0.804012	2023	0.137027	0.228378	0.456755	0.685133	0.913511
	Surgery			0.5	0.269444	0.309659	0.351815	0.400382	0.456905		2024	0.120115	0.200191	0.400382	0.600573	0.800764	2024	0.143488	0.239147	0.478294	0.71744	0.956587	2024	0.170118	0.283529	0.567059	0.850588	1.13412
	Radiotherapy			0.75	0.404166	0.464489	0.527723	0.600573	0.685357		2025	0.137071	0.228452	0.456905	0.685357	0.91381	2025	0.171187	0.285312	0.570624	0.855936	1.14125	2025	0.211782	0.352969	0.705939	1.05891	1.41188
	Chemotherapy			1	0.538888	0.619318	0.703631	0.800764	0.91381
	Total																					620000
				Coverage rate	2021	2022	2023	2024	2025		Year	Total cost estimated in Mn USD$
			Senario 2: If the unit cost of treatment is increased by 15%	0.15	0.0845074	0.101535	0.120602	0.143488	0.171187			0.15	0.25	0.5	0.75	1	0.15	0.25	0.5	0.75	1	0.15	0.25	0.5	0.75	1
				0.25	0.140846	0.169225	0.201003	0.239147	0.285312			Total cost if cost is increased by 10%					Total cost if cost is increased by 15%					Total cost if cost is increased by 20%
				0.5	0.281691	0.33845	0.402006	0.478294	0.570624		2021	0.0808332	0.134722	0.269444	0.404166	0.538888	0.0845074	0.140846	0.281691	0.422537	0.563383	0.0881817	0.14697	0.293939	0.440909	0.587878
				0.75	0.422537	0.507675	0.603009	0.71744	0.855936		2022	0.0928977	0.15483	0.309659	0.464489	0.619318	0.101535	0.169225	0.33845	0.507675	0.6769	0.110556	0.184259	0.368519	0.552778	0.737037
				1	0.563383	0.6769	0.804012	0.956587	1.14125		2023	0.105545	0.175908	0.351815	0.527723	0.703631	0.120602	0.201003	0.402006	0.603009	0.804012	0.137027	0.228378	0.456755	0.685133	0.913511
											2024	0.120115	0.200191	0.400382	0.600573	0.800764	0.143488	0.239147	0.478294	0.71744	0.956587	0.170118	0.283529	0.567059	0.850588	1.13412
				Coverage rate	2021	2022	2023	2024	2025		2025	0.137071	0.228452	0.456905	0.685357	0.91381	0.171187	0.285312	0.570624	0.855936	1.14125	0.211782	0.352969	0.705939	1.05891	1.41188
			Senario 3: If the unit cost of treatment is increased by 20%	0.15	0.0881817	0.110556	0.137027	0.170118	0.211782		Year	Total cost estimated in Mn ETB
				0.25	0.14697	0.184259	0.228378	0.283529	0.352969			0.15	0.25	0.5	0.75	1	0.15	0.25	0.5	0.75	1	0.15	0.25	0.5	0.75	1
				0.5	0.293939	0.368519	0.456755	0.567059	0.705939			Total cost if cost is increased by 10%					Total cost if cost is increased by 15%					Total cost if cost is increased by 20%
				0.75	0.440909	0.552778	0.685133	0.850588	1.05891		2021	3.80158	6.33597	12.6719	19.0079	25.3439	3.97438	6.62397	13.2479	19.8719	26.4959	4.14719	6.91198	13.824	20.7359	27.6479
				1	0.587878	0.737037	0.913511	1.13412	1.41188		2022	4.91624	8.19373	16.3875	24.5812	32.7749	5.37333	8.95556	17.9111	26.8667	35.8222	5.85071	9.75118	19.5024	29.2536	39.0047
											2023	6.20993	10.3499	20.6998	31.0496	41.3995	7.09585	11.8264	23.6528	35.4792	47.3057	8.06223	13.4371	26.8741	40.3112	53.7482
											2024	7.78367	12.9728	25.9456	38.9183	51.8911	9.29832	15.4972	30.9944	46.4916	61.9888	11.024	18.3733	36.7465	55.1198	73.4931
											2025	9.70082	16.168	32.3361	48.5041	64.6721	12.1153	20.1921	40.3842	60.5763	80.7684	14.9882	24.9804	49.9607	74.9411	99.9214
			Projected unit cost by stage of Breast Cancer with out fixed assets in USD
			Year/Stage	2021	2022	2023	2024	2025
			I	589.393	648.333	713.166	784.483	862.931				Annual Average exchange rate
			II	775.423	852.966	938.262	1032.09	1135.3				2021	47.03
			III	775.423	852.966	938.262	1032.09	1135.3				2022	52.921
			I-III	804.309	884.74	973.214	1070.54	1177.59				2023	58.837
												2024	64.802
												2025	70.772

## Sheet: Share of BC cost to RGDPw.o.FA
		If price increase 10% annually												If price increase 10% annually
	Year	Projected cost of BC(in MnUSD$) to treat 15% of eligible BC patients	Real GDP (in MnUSD$)	Share of cost of BC to RGDP	Projected cost of BC(in MnUSD$) to treat 25% of eligible BC patients	Share of cost of BC to RGDP	Projected cost of BC(in MnUSD$) to treat 50% of eligible BC patients	Share of cost of BC to RGDP	Projected cost of BC(in MnUSD$) to treat 75% of eligible BC patients	Share of cost of BC to RGDP	Projected cost of BC(in MnUSD$) to treat 100% of eligible BC patients	Share of cost of BC to RGDP		Year	Projected cost of BC(in MnETB) to treat 15% of eligible BC patients	Real GDP (in MnETB)	Share of cost of BC to RGDP	Projected cost of BC(in MnETB) to treat 25% of eligible BC patients	Share of cost of BC to RGDP	Projected cost of BC(in MnETB) to treat 50% of eligible BC patients	Share of cost of BC to RGDP	Projected cost of BC(in MnETB) to treat 75% of eligible BC patients	Share of cost of BC to RGDP	Projected cost of BC(in MnETB) to treat 100% of eligible BC patients	Share of cost of BC to RGDP
	2021	0.0808332	60437.8	1.33746e-06	0.134722	2.2291e-06	0.269444	4.4582e-06	0.404166	6.6873e-06	0.538888	8.9164e-06		2021	3.80158	2.13893e+06	1.77733e-06	6.33597	2.96222e-06	12.6719	5.92444e-06	19.0079	8.88665e-06	25.3439	1.18489e-05
	2022	0.0928977	58464.9	1.58895e-06	0.15483	2.64825e-06	0.309659	5.2965e-06	0.464489	7.94474e-06	0.619318	1.0593e-05		2022	4.91624	2.27368e+06	2.16224e-06	8.19373	3.60373e-06	16.3875	7.20746e-06	24.5812	1.08112e-05	32.7749	1.44149e-05
	2023	0.105545	56503.8	1.86792e-06	0.175908	3.1132e-06	0.351815	6.2264e-06	0.527723	9.3396e-06	0.703631	1.24528e-05		2023	6.20993	2.38054e+06	2.60862e-06	10.3499	4.3477e-06	20.6998	8.69539e-06	31.0496	1.30431e-05	41.3995	1.73908e-05
	2024	0.120115	55378.9	2.16896e-06	0.200191	3.61493e-06	0.400382	7.22986e-06	0.600573	1.08448e-05	0.800764	1.44597e-05		2024	7.78367	2.50909e+06	3.10218e-06	12.9728	5.1703e-06	25.9456	1.03406e-05	38.9183	1.55109e-05	51.8911	2.06812e-05
	2025	0.137071	54155.6	2.53107e-06	0.228452	4.21845e-06	0.456905	8.4369e-06	0.685357	1.26553e-05	0.91381	1.68738e-05		2025	9.70082	2.62702e+06	3.69271e-06	16.168	6.15451e-06	32.3361	1.2309e-05	48.5041	1.84635e-05	64.6721	2.46181e-05
		If price increase 15% annually												If price increase 15% annually
	Year	Projected cost of BC(in MnUSD$) to treat 15% of eligible BC patients	Real GDP (in MnUSD$)	Share of cost of BC to RGDP	Projected cost of BC(in MnUSD$) to treat 25% of eligible BC patients	Share of cost of BC to RGDP	Projected cost of BC(in MnUSD$) to treat 50% of eligible BC patients	Share of cost of BC to RGDP	Projected cost of BC(in MnUSD$) to treat 75% of eligible BC patients	Share of cost of BC to RGDP	Projected cost of BC(in MnUSD$) to treat 100% of eligible BC patients	Share of cost of BC to RGDP		Year	Projected cost of BC(in MnETB) to treat 15% of eligible BC patients	Real GDP (in MnETB)	Share of cost of BC to RGDP	Projected cost of BC(in MnETB) to treat 25% of eligible BC patients	Share of cost of BC to RGDP	Projected cost of BC(in MnETB) to treat 50% of eligible BC patients	Share of cost of BC to RGDP	Projected cost of BC(in MnETB) to treat 75% of eligible BC patients	Share of cost of BC to RGDP	Projected cost of BC(in MnETB) to treat 100% of eligible BC patients	Share of cost of BC to RGDP
	2021	0.0845074	60437.8	1.39826e-06	0.140846	2.33043e-06	0.281691	4.66085e-06	0.422537	6.99128e-06	0.563383	9.3217e-06		2021	3.97438	2.13893e+06	1.85812e-06	6.62397	3.09687e-06	13.2479	6.19373e-06	19.8719	9.2906e-06	26.4959	1.23875e-05
	2022	0.101535	58464.9	1.73668e-06	0.169225	2.89447e-06	0.33845	5.78895e-06	0.507675	8.68342e-06	0.6769	1.15779e-05		2022	5.37333	2.27368e+06	2.36327e-06	8.95556	3.93879e-06	17.9111	7.87758e-06	26.8667	1.18164e-05	35.8222	1.57552e-05
	2023	0.120602	56503.8	2.1344e-06	0.201003	3.55734e-06	0.402006	7.11467e-06	0.603009	1.0672e-05	0.804012	1.42293e-05		2023	7.09585	2.38054e+06	2.98077e-06	11.8264	4.96795e-06	23.6528	9.93589e-06	35.4792	1.49038e-05	47.3057	1.98718e-05
	2024	0.143488	55378.9	2.59102e-06	0.239147	4.31837e-06	0.478294	8.63675e-06	0.71744	1.29551e-05	0.956587	1.72735e-05		2024	9.29832	2.50909e+06	3.70585e-06	15.4972	6.17641e-06	30.9944	1.23528e-05	46.4916	1.85292e-05	61.9888	2.47056e-05
	2025	0.171187	54155.6	3.16103e-06	0.285312	5.26838e-06	0.570624	1.05368e-05	0.855936	1.58051e-05	1.14125	2.10735e-05		2025	12.1153	2.62702e+06	4.61179e-06	20.1921	7.68631e-06	40.3842	1.53726e-05	60.5763	2.30589e-05	80.7684	3.07452e-05
		If price increase 20% annually												If price increase 20% annually
	Year	Projected cost of BC(in MnUSD$) to treat 15% of eligible BC patients	Real GDP (in MnUSD$)	Share of cost of BC to RGDP	Projected cost of BC(in MnUSD$) to treat 25% of eligible BC patients	Share of cost of BC to RGDP	Projected cost of BC(in MnUSD$) to treat 50% of eligible BC patients	Share of cost of BC to RGDP	Projected cost of BC(in MnUSD$) to treat 75% of eligible BC patients	Share of cost of BC to RGDP	Projected cost of BC(in MnUSD$) to treat 100% of eligible BC patients	Share of cost of BC to RGDP		Year	Projected cost of BC(in MnETB) to treat 15% of eligible BC patients	Real GDP (in MnETB)	Share of cost of BC to RGDP	Projected cost of BC(in MnETB) to treat 25% of eligible BC patients	Share of cost of BC to RGDP	Projected cost of BC(in MnETB) to treat 50% of eligible BC patients	Share of cost of BC to RGDP	Projected cost of BC(in MnETB) to treat 75% of eligible BC patients	Share of cost of BC to RGDP	Projected cost of BC(in MnETB) to treat 100% of eligible BC patients	Share of cost of BC to RGDP
	2021	0.0881817	60437.8	1.45905e-06	0.14697	2.43175e-06	0.293939	4.8635e-06	0.440909	7.29525e-06	0.587878	9.727e-06		2021	4.14719	2.13893e+06	1.93891e-06	6.91198	3.23151e-06	13.824	6.46303e-06	20.7359	9.69454e-06	27.6479	1.29261e-05
	2022	0.110556	58464.9	1.89097e-06	0.184259	3.15162e-06	0.368519	6.30325e-06	0.552778	9.45487e-06	0.737037	1.26065e-05		2022	5.85071	2.27368e+06	2.57323e-06	9.75118	4.28872e-06	19.5024	8.57744e-06	29.2536	1.28662e-05	39.0047	1.71549e-05
	2023	0.137027	56503.8	2.42509e-06	0.228378	4.04181e-06	0.456755	8.08362e-06	0.685133	1.21254e-05	0.913511	1.61672e-05		2023	8.06223	2.38054e+06	3.38672e-06	13.4371	5.64453e-06	26.8741	1.12891e-05	40.3112	1.69336e-05	53.7482	2.25781e-05
	2024	0.170118	55378.9	3.07189e-06	0.283529	5.11981e-06	0.567059	1.02396e-05	0.850588	1.53594e-05	1.13412	2.04792e-05		2024	11.024	2.50909e+06	4.3936e-06	18.3733	7.32267e-06	36.7465	1.46453e-05	55.1198	2.1968e-05	73.4931	2.92907e-05
	2025	0.211782	54155.6	3.91062e-06	0.352969	6.5177e-06	0.705939	1.30354e-05	1.05891	1.95531e-05	1.41188	2.60708e-05		2025	14.9882	2.62702e+06	5.7054e-06	24.9804	9.509e-06	49.9607	1.9018e-05	74.9411	2.8527e-05	99.9214	3.8036e-05

## Sheet: ShareofBCcosttoT.Budget w.o.FA
	If price increase 10% annually
	Year	Projected cost of BC(in MnETB) to treat 15% of eligible BC patients	Total Government Expenditure(in MnETB)	Share of cost of BC to Total GOV. Exp.	Projected cost of BC(in MnETB) to treat 25% of eligible BC patients	Share of cost of BC to Total GOV. Exp.	Projected cost of BC(in MnETB) to treat 50% of eligible BC patients	Share of cost of BC to Total GOV. Exp.	Projected cost of BC(in MnETB) to treat 75% of eligible BC patients	Share of cost of BC to Total GOV. Exp.	Projected cost of BC(in MnETB) to treat 100% of eligible BC patients	Share of cost of BC to Total GOV. Exp.
	2021	3.80158	508397	7.47758e-06	6.33597	1.24626e-05	12.6719	2.49253e-05	19.0079	3.73879e-05	25.3439	4.98506e-05
	2022	4.91624	577881	8.50736e-06	8.19373	1.41789e-05	16.3875	2.83579e-05	24.5812	4.25368e-05	32.7749	5.67157e-05
	2023	6.20993	647791	9.58631e-06	10.3499	1.59772e-05	20.6998	3.19544e-05	31.0496	4.79316e-05	41.3995	6.39088e-05
	2024	7.78367	731234	1.06446e-05	12.9728	1.77409e-05	25.9456	3.54819e-05	38.9183	5.32228e-05	51.8911	7.09637e-05
	2025	9.70082	832580	1.16515e-05	16.168	1.94192e-05	32.3361	3.88384e-05	48.5041	5.82576e-05	64.6721	7.76768e-05
	If price increase 15% annually
	Year	Projected cost of BC(in MnETB) to treat 15% of eligible BC patients	Total Government Expenditure (in MnETB)	Share of cost of BC to Total GOV. Exp.	Projected cost of BC(in MnETB) to treat 25% of eligible BC patients	Share of cost of BC to Total GOV. Exp.	Projected cost of BC(in MnETB) to treat 50% of eligible BC patients	Share of cost of BC to Total GOV. Exp.	Projected cost of BC(in MnETB) to treat 75% of eligible BC patients	Share of cost of BC to Total GOV. Exp.	Projected cost of BC(in MnETB) to treat 100% of eligible BC patients	Share of cost of BC to Total GOV. Exp.
	2021	3.97438	508397	7.81748e-06	6.62397	1.30291e-05	13.2479	2.60583e-05	19.8719	3.90874e-05	26.4959	5.21165e-05
	2022	5.37333	577881	9.29834e-06	8.95556	1.54972e-05	17.9111	3.09945e-05	26.8667	4.64917e-05	35.8222	6.1989e-05
	2023	7.09585	647791	1.09539e-05	11.8264	1.82565e-05	23.6528	3.65131e-05	35.4792	5.47696e-05	47.3057	7.30261e-05
	2024	9.29832	731234	1.27159e-05	15.4972	2.11932e-05	30.9944	4.23864e-05	46.4916	6.35796e-05	61.9888	8.47728e-05
	2025	12.1153	832580	1.45515e-05	20.1921	2.42524e-05	40.3842	4.85049e-05	60.5763	7.27573e-05	80.7684	9.70098e-05
	If price increase 20% annually
	Year	Projected cost of BC(in MnETB) to treat 15% of eligible BC patients	Total Government Expenditure (in MnETB)	Share of cost of BC to Total GOV. Exp.	Projected cost of BC(in MnETB) to treat 25% of eligible BC patients	Share of cost of BC to Total GOV. Exp.	Projected cost of BC(in MnETB) to treat 50% of eligible BC patients	Share of cost of BC to Total GOV. Exp.	Projected cost of BC(in MnETB) to treat 75% of eligible BC patients	Share of cost of BC to Total GOV. Exp.	Projected cost of BC(in MnETB) to treat 100% of eligible BC patients	Share of cost of BC to Total GOV. Exp.
	2021	4.14719	508397	8.15737e-06	6.91198	1.35956e-05	13.824	2.71912e-05	20.7359	4.07869e-05	27.6479	5.43825e-05
	2022	5.85071	577881	1.01244e-05	9.75118	1.6874e-05	19.5024	3.37481e-05	29.2536	5.06221e-05	39.0047	6.74962e-05
	2023	8.06223	647791	1.24457e-05	13.4371	2.07429e-05	26.8741	4.14858e-05	40.3112	6.22286e-05	53.7482	8.29715e-05
	2024	11.024	731234	1.50758e-05	18.3733	2.51264e-05	36.7465	5.02528e-05	55.1198	7.53792e-05	73.4931	0.000100506
	2025	14.9882	832580	1.80021e-05	24.9804	3.00036e-05	49.9607	6.00071e-05	74.9411	9.00107e-05	99.9214	0.000120014

## Sheet: Share of BC to THE w.o. FA
	If price increase 10% annually
	Year	Projected cost of BC(in MnETB) to treat 15% of eligible BC patients	THE(in MnETB)	Share of cost of BC to THE	Projected cost of BC(in MnETB) to treat 25% of eligible BC patients	Share of cost of BC to THE	Projected cost of BC(in MnETB) to treat 50% of eligible BC patients	Share of cost of BC to THE	Projected cost of BC(in MnETB) to treat 75% of eligible BC patients	Share of cost of BC to THE	Projected cost of BC(in MnETB) to treat 100% of eligible BC patients	Share of cost of BC to THE
	2021	3.80158	61007.7	6.23132e-05	6.33597	0.000103855	12.6719	0.000207711	19.0079	0.000311566	25.3439	0.000415421
	2022	4.91624	69345.7	7.08947e-05	8.19373	0.000118158	16.3875	0.000236316	24.5812	0.000354473	32.7749	0.000472631
	2023	6.20993	77734.9	7.9886e-05	10.3499	0.000133143	20.6998	0.000266287	31.0496	0.00039943	41.3995	0.000532573
	2024	7.78367	87748.1	8.87047e-05	12.9728	0.000147841	25.9456	0.000295682	38.9183	0.000443523	51.8911	0.000591364
	2025	9.70082	99909.6	9.7096e-05	16.168	0.000161827	32.3361	0.000323653	48.5041	0.00048548	64.6721	0.000647307
	If price increase 15% annually
	Year	Projected cost of BC(in MnETB) to treat 15% of eligible BC patients	THE(in MnETB)	Share of cost of BC to THE	Projected cost of BC(in MnETB) to treat 25% of eligible BC patients	Share of cost of BC to THE	Projected cost of BC(in MnETB) to treat 50% of eligible BC patients	Share of cost of BC to THE	Projected cost of BC(in MnETB) to treat 75% of eligible BC patients	Share of cost of BC to THE	Projected cost of BC(in MnETB) to treat 100% of eligible BC patients	Share of cost of BC to THE
	2021	3.97438	61007.7	6.51457e-05	6.62397	0.000108576	13.2479	0.000217152	19.8719	0.000325728	26.4959	0.000434304
	2022	5.37333	69345.7	7.74862e-05	8.95556	0.000129144	17.9111	0.000258287	26.8667	0.000387431	35.8222	0.000516575
	2023	7.09585	77734.9	9.12826e-05	11.8264	0.000152138	23.6528	0.000304275	35.4792	0.000456413	47.3057	0.000608551
	2024	9.29832	87748.1	0.000105966	15.4972	0.00017661	30.9944	0.00035322	46.4916	0.00052983	61.9888	0.00070644
	2025	12.1153	99909.6	0.000121262	20.1921	0.000202104	40.3842	0.000404207	60.5763	0.000606311	80.7684	0.000808415
	If price increase 20% annually
	Year	Projected cost of BC(in MnETB) to treat 15% of eligible BC patients	THE (in MnETB)	Share of cost of BC to THE	Projected cost of BC(in MnETB) to treat 25% of eligible BC patients	Share of cost of BC to THE	Projected cost of BC(in MnETB) to treat 50% of eligible BC patients	Share of cost of BC to THE	Projected cost of BC(in MnETB) to treat 75% of eligible BC patients	Share of cost of BC to THE	Projected cost of BC(in MnETB) to treat 100% of eligible BC patients	Share of cost of BC to THE
	2021	4.14719	61007.7	6.79781e-05	6.91198	0.000113297	13.824	0.000226594	20.7359	0.000339891	27.6479	0.000453187
	2022	5.85071	69345.7	8.43702e-05	9.75118	0.000140617	19.5024	0.000281234	29.2536	0.000421851	39.0047	0.000562468
	2023	8.06223	77734.9	0.000103714	13.4371	0.000172857	26.8741	0.000345715	40.3112	0.000518572	53.7482	0.000691429
	2024	11.024	87748.1	0.000125632	18.3733	0.000209387	36.7465	0.000418773	55.1198	0.00062816	73.4931	0.000837546
	2025	14.9882	99909.6	0.000150018	24.9804	0.00025003	49.9607	0.000500059	74.9411	0.000750089	99.9214	0.00100012

## Sheet: Projeected cost in Euro with FA
				Projection of unit cost of breast cancer treatment							Forecasted Number of Breast Cancer Patients based on CSA data
	Type of service			Cost Increament rate	2021	2022	2023	2024	2025			2020	2021	2022	2023	2024	2025
				0.1	1223.74	1346.11	1480.72	1628.8	1791.68			643	670	700	723	748	776
	Consultation/examination			0.15	1279.36	1471.27	1691.96	1945.75	2237.61
	Laboratory			0.2	1334.99	1601.99	1922.38	2306.86	2768.23
	Pathology										Year	If the unit cost is increased by 10% (in Mn Euro)					Year	If the unit cost is increased by 15% (in Mn Euro)					Year	If the unit cost is increased by 20% (in Mn Euro)
	Ultrasound		Projection of total cost of breast cancer treatment in Mn Euro									0.15	0.25	0.5	0.75	1		0.15	0.25	0.5	0.75	1		0.15	0.25	0.5	0.75	1
	X-Ray		Senario 1: If the unit cost of treatment is increased by 10%	Coverage rate	2021	2022	2023	2024	2025		2021	0.122986	0.204976	0.409953	0.614929	0.819906	2021	0.128576	0.214293	0.428586	0.642878	0.857171	2021	0.134166	0.223611	0.447222	0.670832	0.894443
	CT-Scan			0.15	0.122986	0.141342	0.160584	0.182751	0.208552		2022	0.141342	0.235569	0.471138	0.706708	0.942277	2022	0.154483	0.257472	0.514945	0.772417	1.02989	2022	0.168209	0.280348	0.560697	0.841045	1.12139
	MRI			0.25	0.204976	0.235569	0.26764	0.304586	0.347586		2023	0.160584	0.26764	0.53528	0.80292	1.07056	2023	0.183493	0.305822	0.611644	0.917465	1.22329	2023	0.208482	0.34747	0.69494	1.04241	1.38988
	Surgery			0.5	0.409953	0.471138	0.53528	0.609171	0.695172		2024	0.182751	0.304586	0.609171	0.913757	1.21834	2024	0.218313	0.363855	0.727711	1.09157	1.45542	2024	0.25883	0.431383	0.862766	1.29415	1.72553
	Radiotherapy			0.75	0.614929	0.706708	0.80292	0.913757	1.04276		2025	0.208552	0.347586	0.695172	1.04276	1.39034	2025	0.260458	0.434096	0.868193	1.30229	1.73639	2025	0.322222	0.537037	1.07407	1.61111	2.14815
	Chemotherapy			1	0.819906	0.942277	1.07056	1.21834	1.39034
	Total
				Coverage rate	2021	2022	2023	2024	2025		Year	Percentage of AA resident BC patient who will get treatment at TASH
			Senario 2: If the unit cost of treatment is increased by 15%	0.15	0.128576	0.154483	0.183493	0.218313	0.260458			0.15	0.25	0.5	0.75	1	0.15	0.25	0.5	0.75	1	0.15	0.25	0.5	0.75	1
				0.25	0.214293	0.257472	0.305822	0.363855	0.434096			Total cost if cost is increased by 10%					Total cost if cost is increased by 15%					Total cost if cost is increased by 20%
				0.5	0.428586	0.514945	0.611644	0.727711	0.868193		2021	0.122986	0.204976	0.409953	0.614929	0.819906	0.128576	0.214293	0.428586	0.642878	0.857171	0.134166	0.223611	0.447222	0.670832	0.894443
				0.75	0.642878	0.772417	0.917465	1.09157	1.30229		2022	0.141342	0.235569	0.471138	0.706708	0.942277	0.154483	0.257472	0.514945	0.772417	1.02989	0.168209	0.280348	0.560697	0.841045	1.12139
				1	0.857171	1.02989	1.22329	1.45542	1.73639		2023	0.160584	0.26764	0.53528	0.80292	1.07056	0.183493	0.305822	0.611644	0.917465	1.22329	0.208482	0.34747	0.69494	1.04241	1.38988
											2024	0.182751	0.304586	0.609171	0.913757	1.21834	0.218313	0.363855	0.727711	1.09157	1.45542	0.25883	0.431383	0.862766	1.29415	1.72553
				Coverage rate	2021	2022	2023	2024	2025		2025	0.208552	0.347586	0.695172	1.04276	1.39034	0.260458	0.434096	0.868193	1.30229	1.73639	0.322222	0.537037	1.07407	1.61111	2.14815
			Senario 3: If the unit cost of treatment is increased by 20%	0.15	0.134166	0.168209	0.208482	0.25883	0.322222
				0.25	0.223611	0.280348	0.34747	0.431383	0.537037
				0.5	0.447222	0.560697	0.69494	0.862766	1.07407
				0.75	0.670832	0.841045	1.04241	1.29415	1.61111
				1	0.894443	1.12139	1.38988	1.72553	2.14815

## Sheet: Projeected costinUSD&ETBwith FA
				Projection of unit cost of breast cancer treatment in USD$							Forecasted Number of Breast Cancer Patients based on CSA data
	Type of service			Cost Increament rate	2021	2022	2023	2024	2025			2020	2021	2022	2023	2024	2025
				0.1	1301.95	1432.14	1575.36	1732.89	1906.18			643	670	700	723	748	776
	Consultation/examination			0.15	1361.13	1565.3	1800.09	2070.11	2380.62
	Laboratory			0.2	1420.31	1704.37	2045.24	2454.29	2945.15
	Pathology										Year	If the unit cost is increased by 10% (in Mn USD$)					Year	If the unit cost is increased by 15% (in Mn USD$)					Year	If the unit cost is increased by 20%(in Mn USD $)
	Ultrasound		Projection of total cost of breast cancer treatment in Mn USD$									0.15	0.25	0.5	0.75	Total		0.15	0.25	0.5	0.75	1		0.15	0.25	0.5	0.75	1
	X-Ray		Senario 1: If the unit cost of treatment is increased by 10%	Coverage rate	2021	2022	2023	2024	2025		2021	0.130846	0.218077	0.436153	0.65423	0.872306	2021	0.136794	0.227989	0.455979	0.683968	0.911957	2021	0.142741	0.237902	0.475804	0.713706	0.951608
	CT-Scan			0.15	0.130846	0.150375	0.170848	0.19443	0.221879		2022	0.150375	0.250625	0.501249	0.751873	1.0025	2022	0.164356	0.273927	0.547855	0.821782	1.09571	2022	0.178959	0.298265	0.59653	0.894794	1.19306
	MRI			0.25	0.218077	0.250625	0.284746	0.32405	0.369799		2023	0.170848	0.284746	0.569493	0.854239	1.13899	2023	0.19522	0.325366	0.650733	0.976099	1.30147	2023	0.221806	0.369677	0.739354	1.10903	1.47871
	Surgery			0.5	0.436153	0.501249	0.569493	0.648101	0.739598		2024	0.19443	0.32405	0.648101	0.972151	1.2962	2024	0.232266	0.387111	0.774221	1.16133	1.54844	2024	0.275371	0.458952	0.917904	1.37686	1.83581
	Radiotherapy			0.75	0.65423	0.751873	0.854239	0.972151	1.1094		2025	0.221879	0.369799	0.739598	1.1094	1.4792	2025	0.277104	0.46184	0.923681	1.38552	1.84736	2025	0.342815	0.571359	1.14272	1.71408	2.28544
	Chemotherapy			1	0.872306	1.0025	1.13899	1.2962	1.4792
	Total
				Coverage rate	2021	2022	2023	2024	2025		Year	Total cost estimated in Mn USD$
			Senario 2: If the unit cost of treatment is increased by 15%	0.15	0.136794	0.164356	0.19522	0.232266	0.277104			0.15	0.25	0.5	0.75	1	0.15	0.25	0.5	0.75	1	0.15	0.25	0.5	0.75	1
				0.25	0.227989	0.273927	0.325366	0.387111	0.46184			Total cost if cost is increased by 10%					Total cost if cost is increased by 15%					Total cost if cost is increased by 20%
				0.5	0.455979	0.547855	0.650733	0.774221	0.923681		2021	0.130846	0.218077	0.436153	0.65423	0.872306	0.136794	0.227989	0.455979	0.683968	0.911957	0.142741	0.237902	0.475804	0.713706	0.951608
				0.75	0.683968	0.821782	0.976099	1.16133	1.38552		2022	0.150375	0.250625	0.501249	0.751873	1.0025	0.164356	0.273927	0.547855	0.821782	1.09571	0.178959	0.298265	0.59653	0.894794	1.19306
				1	0.911957	1.09571	1.30147	1.54844	1.84736		2023	0.170848	0.284746	0.569493	0.854239	1.13899	0.19522	0.325366	0.650733	0.976099	1.30147	0.221806	0.369677	0.739354	1.10903	1.47871
											2024	0.19443	0.32405	0.648101	0.972151	1.2962	0.232266	0.387111	0.774221	1.16133	1.54844	0.275371	0.458952	0.917904	1.37686	1.83581
				Coverage rate	2021	2022	2023	2024	2025		2025	0.221879	0.369799	0.739598	1.1094	1.4792	0.277104	0.46184	0.923681	1.38552	1.84736	0.342815	0.571359	1.14272	1.71408	2.28544
			Senario 3: If the unit cost of treatment is increased by 20%	0.15	0.142741	0.178959	0.221806	0.275371	0.342815		Year	Total cost estimated in Mn ETB
				0.25	0.237902	0.298265	0.369677	0.458952	0.571359			0.15	0.25	0.5	0.75	1	0.15	0.25	0.5	0.75	1	0.15	0.25	0.5	0.75	1
				0.5	0.475804	0.59653	0.739354	0.917904	1.14272			Total cost if cost is increased by 10%					Total cost if cost is increased by 15%					Total cost if cost is increased by 20%
				0.75	0.713706	0.894794	1.10903	1.37686	1.71408		2021	6.15369	10.2561	20.5123	30.7684	41.0246	6.4334	10.7223	21.4447	32.167	42.8893	6.71312	11.1885	22.3771	33.5656	44.7541
				1	0.951608	1.19306	1.47871	1.83581	2.28544		2022	7.95798	13.2633	26.5266	39.7899	53.0532	8.69791	14.4965	28.993	43.4896	57.9861	9.47068	15.7845	31.5689	47.3534	63.1379
											2023	10.0522	16.7536	33.5072	50.2609	67.0145	11.4861	19.1436	38.2872	57.4307	76.5743	13.0504	21.7507	43.5014	65.2521	87.0028
											2024	12.5995	20.9991	41.9982	62.9973	83.9965	15.0513	25.0855	50.1711	75.2566	100.342	17.8446	29.741	59.482	89.2231	118.964
											2025	10.7631	26.1714	52.3428	78.5142	104.686	19.6112	32.6854	65.3707	98.0561	130.741	24.2617	40.4362	80.8725	121.309	161.745
			Projected unit cost by stage of Breast Cancer with fixed assets in USD
			Year/Stage	2021	2022	2023	2024	2025
			I	1050.41	1155.45	1271	1398.1	1537.9
			II	1272.39	1399.63	1539.6	1693.56	1862.91
			III	1272.39	1399.63	1539.6	1693.56	1862.91
			I-III	1301.95	1432.14	1575.36	1732.89	1906.18

## Sheet: Share of BC costto RGDP with FA
		If price increase 10% annually												If price increase 10% annually
	Year	Projected cost of BC(in MnUSD$) to treat 15% of eligible BC patients	Real GDP (in MnUSD$)	Share of cost of BC to RGDP	Projected cost of BC(in MnUSD$) to treat 25% of eligible BC patients	Share of cost of BC to RGDP	Projected cost of BC(in MnUSD$) to treat 50% of eligible BC patients	Share of cost of BC to RGDP	Projected cost of BC(in MnUSD$) to treat 75% of eligible BC patients	Share of cost of BC to RGDP	Projected cost of BC(in MnUSD$) to treat 100% of eligible BC patients	Share of cost of BC to RGDP		Year	Projected cost of BC(in MnETB) to treat 15% of eligible BC patients	Real GDP (in MnETB)	Share of cost of BC to RGDP	Projected cost of BC(in MnETB) to treat 25% of eligible BC patients	Share of cost of BC to RGDP	Projected cost of BC(in MnETB) to treat 50% of eligible BC patients	Share of cost of BC to RGDP	Projected cost of BC(in MnETB) to treat 75% of eligible BC patients	Share of cost of BC to RGDP	Projected cost of BC(in MnETB) to treat 100% of eligible BC patients	Share of cost of BC to RGDP
	2021	0.130846	60437.8	2.16497e-06	0.218077	3.60828e-06	0.436153	7.21657e-06	0.65423	1.08248e-05	0.872306	1.44331e-05		2021	6.15369	2.13893e+06	2.87699e-06	10.2561	4.79499e-06	20.5123	9.58998e-06	30.7684	1.4385e-05	41.0246	1.918e-05
	2022	0.150375	58464.9	2.57205e-06	0.250625	4.28675e-06	0.501249	8.57351e-06	0.751873	1.28603e-05	1.0025	1.7147e-05		2022	7.95798	2.27368e+06	3.50004e-06	13.2633	5.8334e-06	26.5266	1.16668e-05	39.7899	1.75002e-05	53.0532	2.33336e-05
	2023	0.170848	56503.8	3.02365e-06	0.284746	5.03942e-06	0.569493	1.00788e-05	0.854239	1.51183e-05	1.13899	2.01577e-05		2023	10.0522	2.38054e+06	4.22264e-06	16.7536	7.03773e-06	33.5072	1.40755e-05	50.2609	2.11132e-05	67.0145	2.81509e-05
	2024	0.19443	55378.9	3.51091e-06	0.32405	5.85151e-06	0.648101	1.1703e-05	0.972151	1.75545e-05	1.2962	2.34061e-05		2024	12.5995	2.50909e+06	5.02152e-06	20.9991	8.3692e-06	41.9982	1.67384e-05	62.9973	2.51076e-05	83.9965	3.34768e-05
	2025	0.221879	54155.6	4.09707e-06	0.369799	6.82846e-06	0.739598	1.36569e-05	1.1094	2.04854e-05	1.4792	2.73138e-05		2025	10.7631	2.62702e+06	4.09707e-06	26.1714	9.96239e-06	52.3428	1.99248e-05	78.5142	2.98872e-05	104.686	3.98496e-05
		If price increase 15% annually												If price increase 15% annually
	Year	Projected cost of BC(in MnUSD$) to treat 15% of eligible BC patients	Real GDP (in MnUSD$)	Share of cost of BC to RGDP	Projected cost of BC(in MnUSD$) to treat 25% of eligible BC patients	Share of cost of BC to RGDP	Projected cost of BC(in MnUSD$) to treat 50% of eligible BC patients	Share of cost of BC to RGDP	Projected cost of BC(in MnUSD$) to treat 75% of eligible BC patients	Share of cost of BC to RGDP	Projected cost of BC(in MnUSD$) to treat 100% of eligible BC patients	Share of cost of BC to RGDP		Year	Projected cost of BC(in MnETB) to treat 15% of eligible BC patients	Real GDP (in MnETB)	Share of cost of BC to RGDP	Projected cost of BC(in MnETB) to treat 25% of eligible BC patients	Share of cost of BC to RGDP	Projected cost of BC(in MnETB) to treat 50% of eligible BC patients	Share of cost of BC to RGDP	Projected cost of BC(in MnETB) to treat 75% of eligible BC patients	Share of cost of BC to RGDP	Projected cost of BC(in MnETB) to treat 100% of eligible BC patients	Share of cost of BC to RGDP
	2021	0.136794	60437.8	2.26338e-06	0.227989	3.7723e-06	0.455979	7.54459e-06	0.683968	1.13169e-05	0.911957	1.50892e-05		2021	6.4334	2.13893e+06	3.00777e-06	10.7223	5.01295e-06	21.4447	1.00259e-05	32.167	1.50388e-05	42.8893	2.00518e-05
	2022	0.164356	58464.9	2.8112e-06	0.273927	4.68533e-06	0.547855	9.37067e-06	0.821782	1.4056e-05	1.09571	1.87413e-05		2022	8.69791	2.27368e+06	3.82547e-06	14.4965	6.37579e-06	28.993	1.27516e-05	43.4896	1.91274e-05	57.9861	2.55032e-05
	2023	0.19522	56503.8	3.45498e-06	0.325366	5.75831e-06	0.650733	1.15166e-05	0.976099	1.72749e-05	1.30147	2.30332e-05		2023	11.4861	2.38054e+06	4.82501e-06	19.1436	8.04168e-06	38.2872	1.60834e-05	57.4307	2.4125e-05	76.5743	3.21667e-05
	2024	0.232266	55378.9	4.19413e-06	0.387111	6.99022e-06	0.774221	1.39804e-05	1.16133	2.09707e-05	1.54844	2.79609e-05		2024	15.0513	2.50909e+06	5.99871e-06	25.0855	9.99785e-06	50.1711	1.99957e-05	75.2566	2.99935e-05	100.342	3.99914e-05
	2025	0.277104	54155.6	5.11682e-06	0.46184	8.52803e-06	0.923681	1.70561e-05	1.38552	2.55841e-05	1.84736	3.41121e-05		2025	19.6112	2.62702e+06	7.46519e-06	32.6854	1.2442e-05	65.3707	2.4884e-05	98.0561	3.7326e-05	130.741	4.97679e-05
		If price increase 20% annually												If price increase 20% annually
	Year	Projected cost of BC(in MnUSD$) to treat 15% of eligible BC patients	Real GDP (in MnUSD$)	Share of cost of BC to RGDP	Projected cost of BC(in MnUSD$) to treat 25% of eligible BC patients	Share of cost of BC to RGDP	Projected cost of BC(in MnUSD$) to treat 50% of eligible BC patients	Share of cost of BC to RGDP	Projected cost of BC(in MnUSD$) to treat 75% of eligible BC patients	Share of cost of BC to RGDP	Projected cost of BC(in MnUSD$) to treat 100% of eligible BC patients	Share of cost of BC to RGDP		Year	Projected cost of BC(in MnETB) to treat 15% of eligible BC patients	Real GDP (in MnETB)	Share of cost of BC to RGDP	Projected cost of BC(in MnETB) to treat 25% of eligible BC patients	Share of cost of BC to RGDP	Projected cost of BC(in MnETB) to treat 50% of eligible BC patients	Share of cost of BC to RGDP	Projected cost of BC(in MnETB) to treat 75% of eligible BC patients	Share of cost of BC to RGDP	Projected cost of BC(in MnETB) to treat 100% of eligible BC patients	Share of cost of BC to RGDP
	2021	0.142741	60437.8	2.36179e-06	0.237902	3.93631e-06	0.475804	7.87262e-06	0.713706	1.18089e-05	0.951608	1.57452e-05		2021	6.71312	2.13893e+06	3.13854e-06	11.1885	5.2309e-06	22.3771	1.04618e-05	33.5656	1.56927e-05	44.7541	2.09236e-05
	2022	0.178959	58464.9	3.06096e-06	0.298265	5.10161e-06	0.59653	1.02032e-05	0.894794	1.53048e-05	1.19306	2.04064e-05		2022	9.47068	2.27368e+06	4.16535e-06	15.7845	6.94225e-06	31.5689	1.38845e-05	47.3534	2.08268e-05	63.1379	2.7769e-05
	2023	0.221806	56503.8	3.92551e-06	0.369677	6.54252e-06	0.739354	1.3085e-05	1.10903	1.96275e-05	1.47871	2.61701e-05		2023	13.0504	2.38054e+06	5.48211e-06	21.7507	9.13686e-06	43.5014	1.82737e-05	65.2521	2.74106e-05	87.0028	3.65474e-05
	2024	0.275371	55378.9	4.9725e-06	0.458952	8.28749e-06	0.917904	1.6575e-05	1.37686	2.48625e-05	1.83581	3.315e-05		2024	17.8446	2.50909e+06	7.11198e-06	29.741	1.18533e-05	59.482	2.37066e-05	89.2231	3.55599e-05	118.964	4.74132e-05
	2025	0.342815	54155.6	6.3302e-06	0.571359	1.05503e-05	1.14272	2.11007e-05	1.71408	3.1651e-05	2.28544	4.22013e-05		2025	24.2617	2.62702e+06	9.23546e-06	40.4362	1.53924e-05	80.8725	3.07849e-05	121.309	4.61773e-05	161.745	6.15697e-05

## Sheet: ShareofBCcostto T.Budget withFA
	If price increase 10% annually
	Year	Projected cost of BC(in MnETB) to treat 15% of eligible BC patients	Total Government Expenditure(in MnETB)	Share of cost of BC to Total GOV. Exp.	Projected cost of BC(in MnETB) to treat 25% of eligible BC patients	Share of cost of BC to Total GOV. Exp.	Projected cost of BC(in MnETB) to treat 50% of eligible BC patients	Share of cost of BC to Total GOV. Exp.	Projected cost of BC(in MnETB) to treat 75% of eligible BC patients	Share of cost of BC to Total GOV. Exp.	Projected cost of BC(in MnETB) to treat 100% of eligible BC patients	Share of cost of BC to Total GOV. Exp.
	2021	6.15369	508397	1.21041e-05	10.2561	2.01735e-05	20.5123	4.0347e-05	30.7684	6.05204e-05	41.0246	8.06939e-05
	2022	7.95798	577881	1.3771e-05	13.2633	2.29516e-05	26.5266	4.59032e-05	39.7899	6.88549e-05	53.0532	9.18065e-05
	2023	10.0522	647791	1.55176e-05	16.7536	2.58627e-05	33.5072	5.17254e-05	50.2609	7.75881e-05	67.0145	0.000103451
	2024	12.5995	731234	1.72304e-05	20.9991	2.87174e-05	41.9982	5.74347e-05	62.9973	8.61521e-05	83.9965	0.000114869
	2025	10.7631	832580	1.29274e-05	26.1714	3.14341e-05	52.3428	6.28682e-05	78.5142	9.43024e-05	104.686	0.000125736
	If price increase 15% annually
	Year	Projected cost of BC(in MnETB) to treat 15% of eligible BC patients	Total Government Expenditure (in MnETB)	Share of cost of BC to Total GOV. Exp.	Projected cost of BC(in MnETB) to treat 25% of eligible BC patients	Share of cost of BC to Total GOV. Exp.	Projected cost of BC(in MnETB) to treat 50% of eligible BC patients	Share of cost of BC to Total GOV. Exp.	Projected cost of BC(in MnETB) to treat 75% of eligible BC patients	Share of cost of BC to Total GOV. Exp.	Projected cost of BC(in MnETB) to treat 100% of eligible BC patients	Share of cost of BC to Total GOV. Exp.
	2021	6.4334	508397	1.26543e-05	10.7223	2.10905e-05	21.4447	4.21809e-05	32.167	6.32714e-05	42.8893	8.43619e-05
	2022	8.69791	577881	1.50514e-05	14.4965	2.50857e-05	28.993	5.01713e-05	43.4896	7.5257e-05	57.9861	0.000100343
	2023	11.4861	647791	1.77312e-05	19.1436	2.95521e-05	38.2872	5.91042e-05	57.4307	8.86562e-05	76.5743	0.000118208
	2024	15.0513	731234	2.05835e-05	25.0855	3.43058e-05	50.1711	6.86115e-05	75.2566	0.000102917	100.342	0.000137223
	2025	19.6112	832580	2.35548e-05	32.6854	3.92579e-05	65.3707	7.85159e-05	98.0561	0.000117774	130.741	0.000157032
	If price increase 20% annually
	Year	Projected cost of BC(in MnETB) to treat 15% of eligible BC patients	Total Government Expenditure (in MnETB)	Share of cost of BC to Total GOV. Exp.	Projected cost of BC(in MnETB) to treat 25% of eligible BC patients	Share of cost of BC to Total GOV. Exp.	Projected cost of BC(in MnETB) to treat 50% of eligible BC patients	Share of cost of BC to Total GOV. Exp.	Projected cost of BC(in MnETB) to treat 75% of eligible BC patients	Share of cost of BC to Total GOV. Exp.	Projected cost of BC(in MnETB) to treat 100% of eligible BC patients	Share of cost of BC to Total GOV. Exp.
	2021	6.71312	508397	1.32045e-05	11.1885	2.20074e-05	22.3771	4.40149e-05	33.5656	6.60223e-05	44.7541	8.80298e-05
	2022	9.47068	577881	1.63886e-05	15.7845	2.73144e-05	31.5689	5.46288e-05	47.3534	8.19432e-05	63.1379	0.000109258
	2023	13.0504	647791	2.0146e-05	21.7507	3.35767e-05	43.5014	6.71534e-05	65.2521	0.00010073	87.0028	0.000134307
	2024	17.8446	731234	2.44034e-05	29.741	4.06724e-05	59.482	8.13447e-05	89.2231	0.000122017	118.964	0.000162689
	2025	24.2617	832580	2.91404e-05	40.4362	4.85674e-05	80.8725	9.71348e-05	121.309	0.000145702	161.745	0.00019427

[truncated: 2 more sheets: Share of BC to THE with FA, Summary]
